# Supplementary material for: Dynamic Hormone Gradients Regulate Wound-Induced de novo Organ Formation in Tomato Hypocotyl Explants
Source: Int J Mol Sci. 2021 Oct 31;22(21):11843. doi: 10.3390/ijms222111843 (PMC8584571; doi:10.3390/ijms222111843)
Supplement: Supplementary file 1 [file ijms-22-11843-s001.zip]

Archive with 2 entries (2 files):
- 00_Larriba_IJMS2_supplemental_REVIEWED.pdf
- Supplemental Tables_IJMS2_FINAL.xlsx
