# Supplementary material for: Dynamic Hormone Gradients Regulate Wound-Induced de novo Organ Formation in Tomato Hypocotyl Explants
Source: Int J Mol Sci. 2021 Oct 31;22(21):11843. doi: 10.3390/ijms222111843 (PMC8584571; doi:10.3390/ijms222111843)
Supplement: Supplementary file 1 [file ijms-22-11843-s001.zip › Supplemental Tables_IJMS2_FINAL.xlsx]

## Sheet: Table S1a
Table S1a. Raw data for hormonal measurements (DCBA fragments)
Time	Region	Replicate	IAA	Trp	IPyA	IAld	IMet	oxIAA	MeIAA	IAA-Ile	IAA-Asp	tZ	cZ	DHZ	iPA	GA3	GA4	ACC	ABA	JA	MeJA	SA	SL	EpiBL
0 hae	D	R1	22.7655	54.3399	19.3258	15.0206	8.95569	9.96326	18.0203	165.379	1821.65	16.2659	5.1131	0.456149	0.425631	40.9937	2.62347	0.932159	14.3264	112.04	14.052	29.4775	0.315128	0.0292205
0 hae	D	R2	26.4238	51.9557	18.2557	14.0027	9.49732	10.2369	16.7264	94.9995	1673.67	11.327	4.74895	0.370742	0.309719	31.5369	1.12564	0.932558	8.86996	120.368	13.8934	32.1923	0.224971	0.0168153
0 hae	D	R3	23.6518	68.016	24.6984	18.216	7.23616	12.364	14.2153	173.294	1773.77	15.5914	5.54866	0.549553	0.442363	29.457	1.56984	0.452558	12.1237	119.034	18.625	25.8686	0.293295	0.0107074
0 hae	CB	R1	166.608	125.665	8.26984	18.2652	8.85261	8.23363	45.2258	458.409	5238.91	16.5256	13.6626	0.344923	0.649706	15.2669	0.936524	2.23685	12.0336	42.0324	19.4624	29.6985	0.340533	0.024581
0 hae	CB	R2	167.151	79.2698	12.9457	21.9258	10.2652	12.0259	32.6258	775.196	4531.56	17.7699	13.5404	0.279339	1.66819	21.7226	1.12697	1.58522	9.96533	52.5523	17.4482	14.8833	0.225446	0.0185504
0 hae	CB	R3	184.57	91.326	18.6258	14.8259	7.25841	7.25988	29.6269	498.107	4857.83	21.0026	14.0055	0.361298	0.126789	22.3202	1.2864	3.80259	6.63227	44.0333	20.6345	18.037	0.254543	0.0241636
0 hae	A	R1	0.616159	120.27	9.02589	2.44377	2.02659	2.33983	1.83663	622.017	6748.03	15.2526	9.74435	0.152577	0.426519	12.037	1.23637	0	4.65897	19.4491	7.56468	25.4766	0.229342	0.0276751
0 hae	A	R2	1.10997	89.2369	11.2639	4.76985	5.26364	8.38516	5.73684	521.603	6789.34	19.3266	14.1759	0.422794	1.28738	9.83695	2.36655	0	6.8437	22.367	3.53974	16.7517	0.361325	0.0211196
0 hae	A	R3	2.0613	101.998	15.2684	3.63685	3.12025	7.89542	4.26698	586.451	6366.75	21.0027	13.7454	0.293716	0.493012	14.6637	2.96713	0	2.57127	29.3654	5.53704	19.2364	0.0957068	0.0261327
6 hae	D	R1	5.39551	98.0266	7.32215	12.8258	8.89219	7.25942	8.66981	150.101	4878.09	22.0335	4.51723	1.57672	0.22366	19.2446	3.02365	22.2337	18.0237	52.0364	12.5973	45.1193	0.183165	0.00389929
6 hae	D	R2	3.54024	59.9822	5.02259	11.7023	7.70028	14.2367	6.32126	142.241	5211.35	15.7829	7.05744	1.38792	0.439763	23.3779	2.5633	19.6369	12.0357	80.3621	22.6534	25.0054	0.220539	0.00630742
6 hae	D	R3	7.78295	58.5827	8.20265	16.4406	11.266	12.5585	4.55987	125.039	5046	28.0256	4.13302	0.814402	0.55237	29.9654	2.78965	26.3326	9.96326	70.0045	16.705	35.0667	0.384724	0.0070116
6 hae	CB	R1	28.1128	120.963	18.0225	19.3651	12.7162	7.21598	32.5878	62.5176	1555.81	19.9633	11.5133	1.88325	0.963216	12.2366	2.88569	13.5266	9.96327	41.0326	13.8936	33.7745	0.637239	0.0177269
6 hae	CB	R2	32.6691	96.2256	9.32581	21.3258	15.0206	12.2237	21.9584	80.5049	1615.66	31.0257	7.19729	1.12159	0.880322	11.1237	1.8632	21.6693	12.0327	32.757	28.5702	62.5454	0.226183	0.0196473
6 hae	CB	R3	25.9826	88.3022	10.266	14.4599	11.7259	12.2166	24.1599	62.0762	1562.14	27.1226	5.74654	1.99919	1.02369	15.9987	1.02353	19.6258	14.8856	31.314	10.389	45.5542	0.315585	0.0149957
6 hae	A	R1	77.03	132.774	21.7239	5.26148	8.23699	10.2599	48.827	222.662	2916.51	19.3266	1.67185	0.976196	0.932658	16.8931	0.963269	5.36362	2.44571	25.037	52.9508	42.5486	0.192853	0.0508002
6 hae	A	R2	126.676	119.034	19.0257	6.93216	6.3253	15.2237	52.1158	392.42	3833.63	12.3659	2.53994	1.39903	0.832642	21.2369	1.1237	6.22559	3.3653	19.6633	36.4738	39.1986	0.248797	0.128783
6 hae	A	R3	130.459	130.45	24.6257	4.12585	9.32149	9.23658	62.4537	170.97	1236.2	12.0336	1.68503	1.37901	0.412397	15.2654	0.896322	4.52553	4.4266	36.0313	43.2053	26.4455	0.194307	0.0609757
10 hae	D	R1	12.2885	66.155	8.88227	19.1257	18.3258	14.2951	12.1559	122.695	1921.18	29.0318	9.30382	0.407827	0.550327	12.3666	2.69323	19.7666	15.363	65.457	33.9584	42.5247	0.119405	0.00905576
10 hae	D	R2	8.86658	78.9712	6.22369	20.1559	12.4207	11.0206	9.21255	69.7343	2929.58	24.124	16.2711	0.381045	0.563012	15.8864	2.03946	33.4257	20.3264	86.3265	22.8186	65.5448	0.0918478	0.00971147
10 hae	D	R3	11.6151	72.0235	9.94235	12.0126	15.8266	9.98255	10.3226	191.26	3060.65	20.1366	8.06334	0.298255	0.863201	19.3267	2.99631	31.0055	14.6019	72.0327	32.1993	72.0327	0.0726018	0.00521077
10 hae	CB	R1	67.0903	62.6687	12.5253	15.6884	15.0266	7.25978	33.2264	52.1603	1369.12	17.2364	7.295	0.288705	0.23169	12.3223	1.69327	41.2365	6.55781	48.3323	33.8386	25.6559	0.0548505	0.0049243
10 hae	CB	R2	74.0227	55.0234	15.6258	19.2684	14.9258	14.2648	19.5857	58.6451	1269.68	31.0327	7.31727	0.334708	0.693013	21.7453	2.0137	52.3327	10.0215	40.857	20.4706	42.0444	0.132097	0.00602879
10 hae	CB	R3	77.7068	91.7427	11.1129	14.0026	18.2699	14.2587	22.4256	76.2518	1055.71	22.0396	9.15404	0.273282	0.442301	19.67	1.55698	29.3222	11.3699	32.037	23.7829	35.633	0.171169	0.00512645
10 hae	A	R1	70.1621	102.365	15.0268	9.65188	8.89218	12.1527	56.3213	163.213	1130.48	12.0322	2.2436	1.04568	0.893125	19.9633	0.86327	6.32266	6.63267	32.0366	35.8082	65.8545	0.0504495	0.0824947
10 hae	A	R2	53.6885	96.0237	19.0058	9.35259	12.2698	11.2599	42.8234	228.234	2132.92	21.2136	4.88221	0.853052	1.22318	16.2337	1.1237	9.66286	4.74581	28.957	53.5005	55.2666	0.248756	0.0638443
10 hae	A	R3	94.4227	140.269	17.0237	7.75847	11.2999	15.2599	39.1599	191.599	2315.2	15.0437	3.42113	0.976438	0.99631	18.3963	1.52365	5.56693	5.56327	26.6632	33.3992	42.0327	0.0551713	0.0909013
24 hae	D	R1	23.8194	65.0126	20.2026	32.1026	18.3227	7.26968	22.6252	85.4798	1091.17	31.0256	15.1959	0.9218	0.856932	24.757	1.56983	72.0026	15.0363	31.9837	14.2818	57.786	0.0682003	0.0497915
24 hae	D	R2	22.8889	82.559	15.6894	21.0253	9.69583	10.2398	18.334	84.4143	1730.25	23.9256	15.4875	0.272021	0.942635	16.245	2.03665	51.937	9.32666	32.0337	17.502	68.2397	0.137102	0.0334403
24 hae	D	R3	19.5068	66.1529	18.0257	22.1585	14.5266	8.82595	24.2158	96.0083	1588.92	19.9633	14.2367	0.90502	1.02367	18.7866	1.1237	60.5327	12.0337	45.6437	20.2034	75.6678	0.133466	0.0390766
24 hae	CB	R1	8.53661	65.3249	9.26841	16.827	32.0258	11.0297	18.2637	289.113	3977.5	23.2298	13.9335	0.54796	0.563201	10.2653	1.2636	42.3327	6.07963	18.3627	14.6116	48.0304	0.140656	0.0305141
24 hae	CB	R2	12.0809	81.1567	11.2699	24.513	28.2369	15.2327	21.0056	347.607	3882.62	24.3259	18.4551	0.262887	0.792102	15.4237	2.13698	51.3746	9.93201	19.3651	13.4212	65.033	0.264438	0.0270734
24 hae	CB	R3	14.8835	91.2584	16.0585	19.264	32.2332	6.32126	16.8823	217.897	4119.25	17.2153	15.9174	0.284041	0.89311	14.557	2.23037	39.2666	12.7737	24.2689	9.03932	71.5569	0.0637284	0.0510973
24 hae	A	R1	4.02293	102.37	12.6549	8.26946	18.8935	12.2598	9.92458	684.259	6374.96	13.5988	12.7509	0.694489	0.236983	2.27786	2.0366	5.23665	6.63236	2.23366	15.9634	68.687	0.108451	0.0244638
24 hae	A	R2	8.20132	152.366	8.82102	9.25981	15.0297	18.8027	12.5159	488.815	6402.1	14.2699	16.2083	0.904457	0.12357	9.26525	1.54896	4.46682	3.32013	9.69863	8.38189	72.0237	0.161699	0.0382072
24 hae	A	R3	6.00799	111.71	7.02528	4.26588	21.7266	15.0656	11.6537	668.559	5478.88	19.7259	10.0087	0.31376	0.223646	8.56923	1.56327	6.32558	2.2317	11.7837	8.67492	80.2876	0.198968	0.017428
96 hae	D	R1	31.6223	45.0257	15.3926	12.0206	19.3264	12.0224	19.9942	40.438	1236.97	33.1237	4.91443	0.442373	0.896322	11.2367	5.0237	25.0056	12.8837	59.3266	13.5091	123.774	0.0495115	0.0313218
96 hae	D	R2	30.8393	96.2137	8.00256	25.9842	18.0228	9.22656	25.267	37.8984	965.966	42.2365	5.15841	3.59015	0.785982	15.2335	4.44786	26.7526	19.2302	62.5544	9.65334	155.252	0.0676429	0.0695912
96 hae	D	R3	22.919	99.2699	10.7726	16.153	21.027	14.0027	22.4857	85.3415	1459.6	51.337	5.90139	0.610443	0.23649	8.89326	3.96323	18.266	18.0327	70.4444	8.49738	115.853	0.0579999	0.0334682
96 hae	D	R4	20.9305	112.021	9.02582	21.2157	14.0057	19.259	18.0266	74.6412	1159.17	41.7366	7.99658	1.34386	0.369475	16.3267	4.42369	29.126	14.4224	69.0327	14.1108	127.953	0.0509113	0.020526
96 hae	CB	R1	18.6692	89.1129	12.5287	21.0266	35.3594	6.20257	19.8366	159.496	2894.94	38.1227	7.90998	1.29153	0.996326	5.56327	4.01237	36.8026	15.237	29.3627	13.7484	96.3652	0.104298	0.0481561
96 hae	CB	R2	16.321	110.774	9.02588	32.166	29.0202	15.5227	20.3316	205.961	3182.66	29.5647	7.63999	0.613512	0.442237	8.5587	3.23037	42.0224	19.0327	39.3201	20.3703	42.2237	0.0616887	0.0210189
96 hae	CB	R3	10.4321	69.0352	10.5101	15.2399	22.4497	12.5257	15.6685	246.196	1957.17	42.6368	9.28169	1.93286	0.832685	10.2896	3.03623	29.7027	16.537	32.6324	19.969	42.2526	0.0794497	0.0352853
96 hae	CB	R4	24.2559	74.6695	10.2985	25.0258	27.0037	9.97153	14.2256	196.284	1899.02	36.637	4.99531	1.25234	0.235849	11.4237	2.99632	51.4681	12.1819	22.4447	14.6239	100.478	0.0788103	0.0253863
96 hae	A	R1	16.5807	111.264	8.85127	15.264	25.0265	12.0269	15.6658	167.443	3436.38	21.0228	3.34474	0.910611	1.10235	2.36521	4.43267	12.0259	5.5327	14.4437	3.1752	112.036	0.0942931	0.0379113
96 hae	A	R2	18.9547	189.27	7.58894	10.637	23.3302	7.02059	19.867	108.101	2855.92	26.7327	4.49233	1.0998	0.563215	1.26598	3.32032	19.2237	6.6321	12.7737	4.45999	125.943	0.0939289	0.0484388
96 hae	A	R3	18.0539	98.2665	4.2658	9.26585	19.0253	15.5266	13.657	253.329	2385.28	19.8331	6.694	1.28258	0.44527	3.8564	2.4459	21.9026	12.327	9.91237	10.7837	145.753	0.130516	0.0240782
96 hae	A	R4	17.2585	125.216	9.02982	8.2129	21.3637	8.86322	16.5527	163.961	2863.26	22.0397	9.75038	0.815009	0.772639	5.75699	3.32668	21.4257	6.6323	8.03267	5.23341	100.999	0.137337	0.0368941
192 hae	D	R1	7.14123	98.0526	11.0226	32.0258	31.0023	16.0026	23.3023	50.3847	1932.09	51.0327	9.68633	1.61263	0.497713	21.9633	5.26301	32.0221	15.5693	80.363	7.30364	117.554	0.25298	0.0253627
192 hae	D	R2	7.18666	140.454	19.2258	24.0053	18.1437	4.26598	24.0228	68.4612	1004.66	39.8627	10.8856	0.724683	0.123696	25.3652	5.5632	28.9229	12.3627	72.037	12.204	85.3256	0.157401	0.0399587
192 hae	D	R3	12.6934	118.022	14.9204	34.2581	19.8737	11.7205	21.8026	46.2084	1668.16	39.7356	14.671	0.784245	0.0321584	14.6326	3.96323	41.1559	12.9055	60.2253	16.2084	96.7319	0.119044	0.0412392
192 hae	D	R4	14.0725	60.3299	16.5256	21.0206	22.027	9.92155	17.752	83.4341	965.012	29.4323	6.88752	0.811538	0.114526	18.8563	4.44633	39.5885	18.2005	58.9688	11.5788	129.917	0.149367	0.0184441
192 hae	CB	R1	25.314	125.937	8.22103	31.0206	36.3295	6.62116	25.9565	122.96	2256.57	36.0327	14.407	1.62029	0.3367	12.8963	3.5237	32.0226	12.7584	35.037	9.62567	85.8788	0.106315	0.0280275
192 hae	CB	R2	14.3901	96.316	14.659	29.2125	31.2713	7.15581	22.1449	160.925	3159.97	41.5537	5.86693	0.672355	0.123688	14.5427	3.03322	48.4569	14.0327	41.037	18.5632	65.2257	0.280966	0.0422341
192 hae	CB	R3	12.9174	118.256	18.7206	20.3684	33.9483	18.2266	19.6369	145.5	2401.72	47.327	13.7672	0.39907	0.632587	18.8666	4.4563	55.9657	18.0337	50.2031	14.5094	114.772	0.130643	0.0327792
192 hae	CB	R4	22.2612	92.4037	12.0259	19.1587	22.0266	11.253	18.0258	227.009	2005.02	33.7834	17.5587	0.67977	0.813715	11.1124	4.9632	29.336	19.3362	45.0396	11.2799	132.008	0.215324	0.0358167
192 hae	A	R1	16.5948	145.37	14.0258	12.3698	22.5437	12.0285	19.1376	242.066	2966.12	26.4037	8.17363	0.633655	0.223365	8.89624	3.96531	20.3316	6.43127	13.0398	5.38565	96.3265	0.235554	0.0238888
192 hae	A	R2	5.8037	114.962	12.0207	10.2529	31.0201	9.62017	17.6556	213.574	3189.04	32.0366	8.74481	1.42079	0.453198	5.56227	5.99868	15.7369	7.75624	10.7227	4.97487	112.146	0.213372	0.0284006
192 hae	A	R3	4.0463	200.124	7.25988	15.2257	32.8827	15.266	16.859	332.109	3012.85	20.1366	3.86638	1.02861	0.663298	6.63227	4.4237	17.3989	3.0366	15.237	5.77674	115.633	0.309393	0.0507707
192 hae	A	R4	7.6758	152.659	6.25847	19.1258	23.7812	6.12237	21.766	159.914	2517.7	22.0757	4.99714	0.533473	0.641974	7.78227	4.99632	22.2599	4.42366	21.0337	9.01957	82.3657	0.400834	0.0151212

## Sheet: Table S1b
Table S1b. Raw data for hormonal measurements (DC and BA fragments)
Time	Region	Replicate	IAA	Trp	IPyA	IAld	IMet	oxIAA	MeIAA	IAA-Ile	IAA-Asp	tZ	cZ	DHZ	iPA	GA3	GA4	ACC	ABA	JA	MeJA	SA	SL	EpiBL
0 hae	D	R1	26.855	62.9547	29.9791	36.9781	7.50677	6.38945	11.9612	153.164	2656.48	23.0016	4.64462	0.210319	0	24.9402	0.420672	2.87486	8.01538	105.613	13.1694	20.1351	0.376866	0.0559396
0 hae	D	R2	63.3601	62.3626	19.9786	36.4081	4.81066	8.70677	14.0811	139.321	3527.85	20.1955	4.45974	0.2059	0.0220569	38.0549	1.10833	2.15885	18.8022	171.348	13.2832	31.1001	0.119662	0.0946964
0 hae	D	R3	21.1501	85.2757	27.3697	27.81	4.37464	10.8496	16.6505	101.979	3354.75	16.636	3.56466	0.406355	0	43.7107	0.797999	2.5399	12.7005	125.237	12.6714	28.0283	0.186493	0.0217691
0 hae	C	R1	191.012	98.6676	22.0816	33.9322	3.00688	12.0809	14.1385	478.239	4154.97	18.3559	12.6104	0.189269	0.0981946	13.5238	1.30026	2.68752	4.87169	61.5161	16.6648	20.1696	0.10249	0.0193851
0 hae	C	R2	245.167	81.9611	15.5783	36.8786	5.12034	14.8835	19.9569	453.626	4199.32	15.3609	19.5786	0.0990782	0.18789	25.1701	1.338	3.00239	13.8261	116.895	15.9978	35.4372	0.137006	0.0350902
0 hae	C	R3	160.644	84.2779	19.9145	27.73	7.73225	9.8795	11.2563	250.991	3559.33	12.6428	14.8945	0.351047	0.445524	18.2136	2.75824	2.97407	6.77558	94.744	17.7619	26.1063	0.168296	0.0789113
0 hae	B	R1	201.167	80.4208	21.3281	20.4375	10.0208	9.04585	30.1276	339.795	3558.41	15.0197	7.18772	0.406187	1.32708	10.069	0.636731	5.6101	5.20265	14.6253	17.8365	51.0806	0.174181	0.0336392
0 hae	B	R2	305.783	114.759	15.9986	34.6039	11.7509	12.0275	37.7977	349.567	5156.51	20.0836	12.9321	0.129493	0.520863	13.0992	1.6829	3.906	13.2073	43.493	17.4728	33.5008	0.173554	0.170893
0 hae	B	R3	198.549	108.309	18.0778	26.4193	15.3301	8.53661	22.4159	478.03	4513.03	14.5156	15.2755	0.118659	0.304138	14.974	0.9547	4.54882	5.92371	35.0254	19.7972	30.6333	0.168591	0.0879231
0 hae	A	R1	1.59846	186.725	14.2426	7.78094	1.06142	8.96203	3.08346	465.267	8494.07	17.6752	7.9338	0.733424	0.455948	3.66536	1.05204	0	3.02403	15.1105	5.91634	16.8927	0.212765	0.0523625
0 hae	A	R2	2.66477	121.378	12.016	6.36135	2.25659	6.0433	2.73094	578.114	7321.08	18.7828	10.9226	0.212147	1.28185	9.36927	2.10032	0	6.95611	11.8717	6.97458	37.4149	0.159946	0.0531552
0 hae	A	R3	1.70243	169.039	14.1196	7.21882	1.30811	4.67372	3.03688	551.734	7434.19	15.3889	10.6289	0.123234	0.665237	11.2988	2.30591	0	3.68943	8.08171	4.31856	29.7586	0.221551	0.0618525
24 hae	D	R1	36.9328	65.0656	17.9384	16.3637	22.8362	8.0205	22.696	75.5401	2745.38	39.0602	12.9475	0.567628	0	12.4663	0.887142	51.4317	7.73042	21.2316	22.3502	43.737	0.0977679	0.0946245
24 hae	D	R2	29.6877	60.1466	18.6782	22.6798	15.068	5.81979	22.4108	99.5284	2628.53	29.2843	14.6327	0.813368	0.117413	25.1505	1.14957	78.0933	7.90778	30.6701	17.8305	25.619	0.292866	0.0821528
24 hae	D	R3	79.8998	56.5468	22.0678	33.2406	26.1741	12.8224	21.933	88.9762	2449.3	22.9772	10.828	0.798853	0.130057	14.6453	0.781508	96.0655	6.33875	21.782	16.1108	21.1268	0.110225	0.0771179
24 hae	C	R1	3.59798	69.3933	12.748	24.0967	35.8605	6.26301	17.6045	276.647	4001.29	19.5068	17.592	0.176029	0.397584	3.70398	0.773108	34.2629	9.59634	4.72049	15.5505	93.0397	0.26341	0.0932021
24 hae	C	R2	6.37522	78.1249	12.1365	21.7871	34.0312	9.48794	13.6173	278.979	3610	15.4834	16.7042	0.311345	0.370871	5.76879	2.8014	13.4339	10.1747	3.53859	16.5017	93.0603	0.15458	0.0740922
24 hae	C	R3	3.15127	80.339	14.4751	35.7001	39.8137	10.8659	20.9842	246.555	3492.35	11.8907	12.0765	0.368668	0.196955	6.8612	1.39203	19.6495	5.50607	2.45191	11.1255	30.3651	0.190078	0.0290923
24 hae	B	R1	6.54043	105.124	9.60257	10.4125	32.8225	9.38068	14.8413	416.275	5375.11	35.7211	18.5264	0.108244	0.811264	6.44127	2.85092	30.8575	5.35267	12.9379	12.0542	59.881	0.107429	0.0110744
24 hae	B	R2	2.68773	91.5848	13.2349	8.35831	35.8122	9.69483	13.9467	339.138	4811.13	23.8194	18.3265	0.327791	0.123738	7.60088	1.21194	56.0124	5.40715	5.47354	14.3441	36.751	0.254872	0.0459872
24 hae	B	R3	1.89855	77.9099	11.557	17.5267	30.9734	12.9993	12.121	205.175	4405.26	22.8889	15.0248	0.41386	0	9.43367	1.31901	40.7789	3.79653	3.79983	10.7537	34.502	0.331095	0.089105
24 hae	A	R1	1.97549	138.177	13.5771	8.39995	4.8128	13.8761	10.3875	644.728	4826.75	12.549	9.47126	0.642019	0	1.26895	1.81102	3.38657	1.78836	0.792545	13.3366	63.324	0.116687	0.0666417
24 hae	A	R2	0.881562	188.106	4.88882	4.25463	3.95145	13.7921	7.58242	615.718	9825.52	19.8369	7.8481	0.411896	0.0622122	6.06195	2.43933	6.43091	3.10166	4.04782	10.6503	67.9224	0.109118	0.0643649
24 hae	A	R3	0.102613	176.182	6.40976	3.43912	2.25845	14.9431	6.86803	514.321	9763.05	12.8037	10.12	0.714011	0	2.3202	1.57518	10.1969	1.55905	2.83768	11.1985	43.8536	0.177482	0.0752042
96 hae	D	R1	45.5622	48.029	16.9164	24.7798	27.7867	6.6473	16.5117	89.0844	1480.58	45.0304	4.85637	1.7971	0.407781	12.1941	4.9233	28.3053	15.0859	47.0979	12.1797	229.585	0.140353	0.0135694
96 hae	D	R2	75.8857	69.1364	12.5587	40.5318	24.0006	10.3247	12.8966	81.0241	2018.01	54.3476	9.73744	1.83138	0.8186	19.4391	5.79456	58.3549	11.112	85.1925	9.0956	198.156	0.0737726	0.0671624
96 hae	D	R3	71.1757	70.4783	13.6176	28.5423	16.3994	7.76558	18.312	66.3125	1868.7	52.9654	6.69567	1.86404	0.806559	20.6649	7.91563	24.2734	11.1804	58.564	10.8932	172.607	0.123647	0.0608732
96 hae	C	R1	54.258	78.2088	11.513	21.6433	33.0414	7.97368	16.8724	227.289	2630.56	25.29	8.13372	1.08902	0.332316	2.19805	1.77679	28.7686	14.4082	22.6214	19.1694	128.003	0.17495	0.0950318
96 hae	C	R2	27.3332	73.7464	11.5991	18.9191	33.9152	9.80591	12.7046	201.08	2628.58	26.3141	5.92599	1.124	0.204854	2.6688	2.43401	59.9386	13.2856	26.4701	13.2832	107.933	0.0653764	0.0971483
96 hae	C	R3	23.0243	79.3598	10.874	27.6555	47.3258	10.9255	12.2792	189.684	2630.02	29.9037	8.53129	1.01607	0.358249	5.76887	4.10755	33.1126	15.3839	15.6513	12.6714	166.092	0.168621	0.0973968
96 hae	B	R1	78.8697	61.1868	4.57967	22.6496	27.9318	10.9653	11.6776	202.618	2894.78	48.8702	5.12106	1.32992	0	5.46757	3.72126	45.7181	11.7193	20.4244	11.62	221.256	0.127579	0.0668989
96 hae	B	R2	57.0806	73.116	8.2521	24.8619	31.2089	8.94343	13.8383	172.411	2921.08	50.6212	4.65451	1.15348	0	10.3178	3.75635	43.3908	8.8662	28.9893	17.7969	149.631	0.0772661	0.0352771
96 hae	B	R3	43.2815	76.7562	2.66851	26.5033	23.2352	13.3894	16.3398	201.226	3095.62	46.7721	6.3065	1.2257	0.0591513	5.8912	5.24043	46.5433	9.20549	34.6206	12.5156	211.789	0.0689895	0.0761686
96 hae	A	R1	56.719	101.179	7.17097	11.2202	35.0256	12.6087	15.5969	126.143	4244	28.7073	3.40601	1.10004	0.344995	1.45671	3.56524	12.63	6.60757	11.2533	7.10337	111.07	0.0681588	0.0643912
96 hae	A	R2	68.374	122.337	3.52603	17.0717	35.1047	15.1537	12.5796	140.739	3355.92	20.9424	2.78464	1.3348	0.260232	1.92805	4.64355	46.5475	5.20409	13.9092	3.83088	135.791	0.184337	0.0869155
96 hae	A	R3	41.2122	91.0987	8.26815	12.6835	23.0141	10.5492	12.4209	217.471	2779.85	19.3788	3.09179	1.68793	1.07495	0.935528	2.19953	39.5139	5.01279	6.63513	9.17669	93.7275	0.105958	0.0947623

## Sheet: Table S2
Table S2. Annotation and classification of genes associated to auxin biosynthesis, homeostasis, transport, and response in tomato
						CPM																				log2fold change						P-adj
						apical								basal												apical			basal			apical			basal
Solyc ID	ITAG annotation	GeneName	Classification	Arabidopsis thaliana gene stable ID	Arabidopsis thaliana gene name	0hae R1	0hae R2	24hae R1	24hae R2	96hae R1	96hae R2	192 hae R1	192 hae R2	0hae R1	0hae R2	0hae R3	24hae R1	24hae R2	24hae R3	96hae R1	96hae R2	96hae R3	192 hae R1	192 hae R2	192 hae R3	0-24	24-96	96-192	0-24	24-96	96-192	0-24	24-96	96-192	0-24	24-96	96-192
Solyc06g006100	Anthranilate synthase	ASA1	biosynthesis			51.882	51.739	37.366	50.044	54.111	57.562	59.95	67.656	28.149	26.076	20.708	84.704	85.742	86.998	69.408	62.976	67.071	51.438	50.742	54.958	-0.379006	0.140984	0.249459	1.65057	1.21846	0.792341	0.0170782	0.415576	0.134905	8.73177e-44	3.37949e-24	8.61089e-11
Solyc06g005980	Anthranilate synthase	ASA2	biosynthesis			2.005	2.755	1.966	1.837	1.482	1.08	0.892	1.152	2.025	1.991	0.669	0.78	0.571	0.72	0.806	1.282	2.058	0.547	0.305	0.727	-0.461303	-0.86784	-1.27902	-1.30683	-0.368906	-1.84258	0.485632	0.165966	0.0381395	0.00641253	0.488009	0.000119417
Solyc12g010180	Anthranilate synthase component II	ASB	biosynthesis	AT5G57890/AT1G25220	ASB2/ASB1	29.256	22.319	29.757	31.28	35.772	33.902	44.639	34.495	28.243	28.46	19.435	33.76	33.548	33.858	33.671	32.562	33.83	25.223	25.817	27.186
Solyc01g098550	Tryptophan synthase alpha chain	TRPA1	biosynthesis	AT4G02610	TRPA1	51.768	49.978	43.86	49.429	63.811	56.752	50.896	54.916	54.593	51.245	45.223	70.017	71.046	69.985	71.68	70.176	70.268	58.203	58.327	56.951
Solyc07g064280	Tryptophan synthase beta chain	TSB1	biosynthesis	AT4G27070/AT5G54810	TSB2/TSB1	15.722	17.821	22.403	21.348	26.371	23.334	22.82	24.472	23.702	23.037	15.184	22.527	23.019	21.592	27.806	26.688	28.196	20.671	22.595	21.271
Solyc10g006400	Tryptophan synthase beta chain	TSB2	biosynthesis	AT4G27070	TSB2	30.965	32.602	58.02	65.237	53.431	54.108	50.472	41.715	51.456	50.282	38.154	60.875	62.427	60.146	65.241	59.484	58.593	41.401	42.297	41.649
Solyc12g096190	Tryptophan synthase beta chain	TSBtype2	biosynthesis	AT5G38530	TSBtype2	25.884	33.435	144.38	138.736	139.41	178.842	106.831	96.707	42.318	39.25	45.94	101.97	102.772	105.54	121.521	113.475	114.691	108.624	114.926	112.13	2.11801	2.45238	1.72841	1.15232	1.26071	1.11959	2.28978e-46	3.80238e-62	5.02411e-31	1.20173e-21	1.41219e-25	2.35584e-20
Solyc03g112460	Tryptophan aminotransferase-related protein 2	TAR1	biosynthesis			0.319	1.231	1.872	1.884	0.842	0.41	0.392	0.576	1.47	1.328	1.31	1.417	1.123	1.234	3.704	2.729	2.276	5.202	2.78	1.526
Solyc06g071640	Tryptophan aminotransferase-related protein 2	TAR2	biosynthesis			7.428	5.009	0.406	0.541	0.162	0.335	1.85	1.142	0.961	1.01	1.301	0.567	0.473	0.474	2.289	2.34	1.688	3.135	1.977	1.985	-3.84149	-4.61641	-2.088	-1.24123	0.753058	0.84407	1.67632e-20	9.70828e-27	3.02763e-07	0.00042675	0.031393	0.0150065
Solyc05g031600	Tryptophan aminotransferase-related protein 2	TAR3	biosynthesis
Solyc01g017610	Tryptophan aminotransferase-related protein 2	TAR4	biosynthesis	AT1G23320	TAR1
Solyc02g062190	Tryptophan aminotransferase-related protein 4	TAR5	biosynthesis	AT1G34060/AT1G34040	TAR4/TAR3
Solyc06g065630	Flavin monooxygenase	ToFZY1	biosynthesis	AT5G11320	YUC4	0.182	0.265	1.966	1.156	1.15	0.866	2.819	3.312	0.151	0.206	0.075	0.053	0.177	0.158	0.137	0.173	0.285	0.051	0.056	0.095	2.63376	2.1637	3.68426	-0.29662	0.263308	-1.36746	3.0531e-05	0.000738115	2.83308e-09	0.636525	0.679	0.0267148
Solyc08g068160	Flavin-containing monooxygenase	ToFZY2	biosynthesis	AT5G25620	YUC6	0.592	1.297	4.481	4.896	3.919	3.38	1.709	1.719	0.923	0.991	0.999	4.73	4.954	4.964	4.433	4.878	3.689	3.34	3.945	3.464	2.08081	1.88459	0.712035	2.19896	1.962	1.60567	2.63318e-16	1.61183e-13	0.0116981	1.47975e-29	1.37589e-23	4.90627e-16
Solyc09g091090	Flavin-containing monooxygenase	ToFZY3	biosynthesis	AT2G33230/AT1G04610	YUC7/YUC3
Solyc06g008050	Flavin-containing monooxygenase	ToFZY4	biosynthesis			21.259	16.978	10.039	12.217	8.348	5.363	4.233	8.516	1.008	1.122	0.603	0.567	0.492	0.592	0.463	0.884	0.986	1.35	1.125	0.395	-0.912304	-1.44719	-1.64833	-0.857419	-0.424016	-0.202453	0.0971855	0.00638422	0.00192033	0.0606109	0.383885	0.692081
Solyc06g083700	Flavin-containing monooxygenase	ToFZY5	biosynthesis	AT1G04180	YUC9
Solyc09g074430	Flavin-containing monooxygenase	ToFZY6	biosynthesis			0.592	0.625	5.662	4.812	0.955	0.968	1.197	1.277	7.829	7.349	7.097	2.569	2.305	2.151	2.401	3.31	3.395	3.22	2.089	1.518	2.96614	0.684897	0.965594	-1.79388	-1.48563	-1.97823	5.69781e-18	0.0779717	0.0112191	7.01919e-13	3.40117e-09	2.41796e-15
Solyc09g064160	Flavin-containing monooxygenase	ToFZY7	biosynthesis	AT1G04180/AT5G43890/AT4G28720	YUC9/YUC5/YUC8	0.456	0.341	0.142	0.177	0.032	0.037	0	0.038	0.396	0.383	0.16	0.532	0.591	0.454	1.681	1.516	1.498	0.606	1.117	2.19	-1.43411	-3.469	-4.35106	0.618695	2.12776	1.77772	0.0480166	3.62615e-05	1.7726e-05	0.267956	3.52527e-05	0.000649742
Solyc09g091870	Flavin-containing monooxygenase	ToFZY8	biosynthesis	AT1G48910	YUC10
Solyc09g091720	Flavin-containing monooxygenase	ToFZY9	biosynthesis	AT1G48910	YUC10
Solyc02g068330	2-oxoglutarate (2OG) and Fe(II)-dependent oxygenase superfamily protein	DAO1	homeostasis	AT1G14130	DAO1
Solyc02g068310	2-oxoglutarate (2OG) and Fe(II)-dependent oxygenase superfamily protein	DAO2	homeostasis			4.238	4.337	5.691	6.053	5.044	6.099	5.985	5.031	3.947	2.945	3.544	4.243	4.117	3.069	6.456	5.571	6.184	7.568	5.954	6.848
Solyc01g107390	Auxin-responsive GH3 product	GH3	homeostasis			1.185	0.322	0.246	0.187	0.065	0.13	0.109	0.038	26.623	24.477	21.66	2.002	2.246	2.645	6.293	7.33	10.755	3.536	3.905	9.877	-1.87927	-2.87492	-3.36214	-3.5316	-1.77011	-2.35096	0.003635	1.94963e-05	2.74292e-06	3.88178e-15	0.000132157	2.74313e-07
Solyc02g064830	Indole-3-acetic acid-amido synthetas 3-3	GH3.1	homeostasis	AT2G14960	GH3.1	0	0	0	0	0	0	0	0.058	3.806	4.413	8.408	0.567	0.532	0.572	0.532	0.711	0.929	0.068	0.129	0.332	0	0	3.39785	-3.44681	-3.13275	-5.25399	1	1	0.0831024	3.17268e-09	8.7102e-08	1.27993e-18
Solyc02g092820	IAA-amido synthetase 3-4	GH3.3	homeostasis	AT2G23170	GH3.3	2.37	1.723	0	0	0	0.019	0.044	0.096	0.528	0.561	2.733	0.753	0.552	0.553	1.929	2.218	2.637	1.076	0.755	0.49	-10.3384	-7.82443	-4.91994	-1.17279	0.630877	-0.993816	1.15839e-09	2.13798e-09	1.54859e-08	0.0750998	0.36602	0.143365
Solyc12g005310	Auxin-responsive GH3 family protein	GH3.5	homeostasis	AT4G27260	GH3.5	113.516	84.824	0.057	0.037	0.032	0	0.022	0	3.212	1.234	4.345	0.93	0.758	0.523	0.72	0.52	0.673	0.53	0.482	0.688	-11.1738	-12.4662	-13.2843	-2.11649	-2.39286	-2.64635	2.15015e-65	3.25427e-46	3.74125e-31	1.31731e-07	2.93607e-09	4.89455e-11
Solyc07g063850	IAA-amido synthetase 3-9	GH3.6A	homeostasis	AT5G54510	GH3.6	25.679	29.97	3.384	5.167	14.744	9.619	38.338	46.39	26.971	19.157	14.383	19.994	19.493	20.822	24.591	27.468	27.997	26.052	23.125	20.844	-2.83777	-1.16191	0.552289	-0.133768	0.210824	-0.0624634	1.59157e-24	4.6611e-05	0.0697005	0.602141	0.414013	0.824009
Solyc10g006610	Auxin-responsive GH3 family protein	GH3.6B	homeostasis	AT5G54510	GH3.6	4.739	5.653	1.995	2.117	2.85	2.793	3.014	2.602	3.806	3.282	3.827	3.774	3.083	4.145	12.004	8.613	6.99	9.9	8.959	7.908	-1.47642	-0.854605	-0.94003	-0.119664	1.14402	1.01928	2.58572e-08	0.00153616	0.000542854	0.614995	3.72582e-08	1.10284e-06
Solyc04g008340	IAA-alanine resistance protein 1	IAR1	homeostasis	AT1G68100	IAR1	61.907	75.62	76.661	65.181	75.146	79.5	69.94	71.534	44.192	40.923	45.167	81.56	80.6	76.636	65.361	63.132	60.433	70.323	75.032	71.113
Solyc01g005490	IAA-amino acid hydrolase ILR1	ILL1	homeostasis			42.244	37.526	43.303	37.874	28.897	29.563	31.417	30.3	21.96	22.233	21.669	27.231	26.427	26.693	25.894	24.608	26.536	27.709	27.866	25.889
Solyc05g006220	IAA-amino acid hydrolase ILR1-like 1	ILL2	homeostasis			0.182	0.038	7.468	5.372	0.988	0.931	1.426	2.477	53.556	21.233	43.348	2.897	3.211	2.625	2.452	2.911	2.447	3.084	3.455	2.38	6.05185	3.47249	4.40395	-3.88506	-4.11211	-4.00153	5.80387e-26	4.92553e-09	5.78743e-14	3.30129e-34	4.48203e-38	3.14919e-36
Solyc06g054410	IAA-amino acid hydrolase ILR1	ILL3	homeostasis			27.183	29.6	54.438	51.024	62.264	57.87	44.432	45.997	39.774	38.324	31.066	43.238	42.442	40.223	53.803	56.807	57.142	38.762	39.501	38.478	0.758691	1.11068	0.619619	0.0761631	0.4253	-0.179377	7.69835e-11	2.84539e-22	1.72248e-07	0.466126	7.39734e-06	0.0753518
Solyc12g008690	IAA-amino acid hydrolase ILR1-like protein	ILL4	homeostasis	AT5G56660/AT5G55250	ILL2/IAMT1	14.058	14.374	20.418	23.129	27.82	28.232	23.941	28.351	12.096	11.584	14.214	32.697	30.997	31.706	28.363	29.313	28.139	23.421	23.792	21.224	0.480632	1.01017	0.825424	1.2015	0.984063	0.576277	5.90296e-05	1.19138e-18	1.38115e-12	5.60026e-40	5.06668e-27	6.88448e-10
Solyc10g079640	IAA-amino acid hydrolase ILR1-like 6	ILL6	homeostasis	AT1G44350	ILL6	19.937	7.528	15.984	8.599	12.914	14.358	17.814	20.805	4.475	5.582	10.905	5.563	5.378	5.694	3.593	3.267	3.149	3.118	3.455	5.053	-0.280932	0.0305011	0.44725	-0.466155	-1.26342	-1.1309	0.608951	0.963016	0.406408	0.248694	0.00105722	0.00362075
Solyc03g121270	IAA-amino acid hydrolase ILR1-like protein	ILL7	homeostasis	AT1G51760/AT5G56650/AT1G51780	ILL4/ILL1/ILL5	46.618	50.063	123.839	89.765	93.17	101.307	79.256	97.562	49.487	42.859	58.966	66.483	62.959	64.133	82.149	81.571	78.386	95.726	95.304	93.444	1.01268	1.04054	0.816843	0.224962	0.483068	0.634415	1.99606e-09	6.11927e-10	1.92889e-06	0.121225	0.000573592	4.56503e-06
Solyc01g107560	Glycosyltransferase	UGTA	homeostasis	AT4G15480/AT3G21560/AT4G15500/AT4G15490	UGT84A1/UGT84A2/UGT84A4/UGT84A3	8.476	9.393	8.167	10.333	20.25	29.368	28.577	29.378	2.242	1.328	4.75	14.368	13.593	14.388	29.667	32.199	27.637	25.864	25.311	23.43	-0.0844806	1.50655	1.64766	2.21647	3.23109	2.88807	0.867773	0.000156109	3.70432e-05	1.95107e-12	4.435e-25	3.34877e-20
Solyc08g006350	Glycosyltransferase	UGTB	homeostasis			13.42	9.015	42.036	35.71	29.181	31.314	25.367	32.239	14.677	14.053	29.492	36.08	37.961	34.44	10.22	14.878	14.956	13.906	14.126	13.198	1.66736	1.46946	1.3117	0.76658	-0.735912	-0.775466	3.10146e-07	7.24488e-06	7.90212e-05	0.00411702	0.00697462	0.00436901
Solyc08g006410	Glycosyltransferase	UGTC	homeostasis			115.179	129.423	160.053	98.783	117.921	117.303	49.743	60.186	5.304	9.817	11.348	211.23	233.694	220.839	6.07	8.076	5.188	15.648	21.791	8.271	-0.048025	-0.024148	-1.20719	4.51974	-0.65256	0.508517	0.929052	0.966719	0.00397902	1.99317e-46	0.0608962	0.152518
Solyc07g064990	S-adenosyl-L-methionine-dependent methyltransferases superfamily protein	IAMT1A	homeostasis	AT5G55250	IAMT1	11.894	14.317	0.284	0.364	0.081	0.056	1.262	1.181	1.149	1.103	0.82	3.995	3.782	3.375	9.286	8.751	8.299	3.716	4.17	14.431	-5.47383	-7.54148	-3.47138	1.73077	2.90495	2.5794	8.26517e-26	6.43142e-35	8.22375e-12	3.51014e-05	1.637e-12	4.59853e-10
Solyc12g014500	S-adenosyl-L-methionine-dependent methyltransferases superfamily protein	IAMT1B	homeostasis			0.501	0.587	8.81	6.668	2.502	2.477	3.874	2.208	3.015	1.804	1.188	1.621	1.871	1.421	2.932	2.582	2.513	4.587	3.102	1.155	3.68968	2.21633	2.43821	-0.416287	0.226441	0.291	8.44069e-11	0.000152488	3.19935e-05	0.397459	0.670048	0.57505
Solyc06g048570	Methyl esterase 17	MES17A	homeostasis	AT3G10870	MES17	78.062	44.874	14.387	14.092	9.935	7.039	6.736	8.535	54.894	65.756	39.634	17.345	16.961	17.121	32.505	36.964	36.893	34.192	32.526	26.498	-2.23805	-2.82114	-3.05894	-1.77061	-0.786744	-1.05739	9.81784e-17	5.18101e-26	4.20192e-30	4.31914e-16	0.000515621	2.19369e-06
Solyc03g095550	Methyl esterase 17	MES17B	homeostasis	AT3G10870	MES17
Solyc03g093650	ABC transporter	ABC15A	transport			1.823	1.155	0.907	1.007	0.291	0.168	0.958	0.902	30.061	29.283	22.725	12.393	12.568	15.167	34.057	28.031	21.074	44.331	39.195	29.606	-0.735511	-2.61809	-0.69342	-1.16354	-0.176311	0.189257	0.0297839	4.72027e-13	0.0457608	3.45907e-07	0.503856	0.469753
Solyc05g013890	ABC transporter	ABC15B	transport
Solyc07g018130	ABC transporter	ABC15C	transport
Solyc11g067300	ABC transporter B family member	ABCB1A	transport	AT2G36910	ABCB1	2.78	3.021	6.73	9.531	4.162	3.808	3.319	5.799	1.969	2.394	1.753	7.937	7.643	9.523	13.942	11.888	8.906	8.439	8.324	9.26	1.34889	0.48653	0.587924	1.90507	2.30969	1.81209	2.12628e-06	0.114849	0.0559889	1.33623e-17	2.48178e-25	6.48111e-16
Solyc09g008240	ABC transporter	ABCB1B	transport			87.495	132.226	115.001	132.87	155.086	164.102	120.108	137.02	132.077	115.468	112.446	147.839	140.486	150.124	223.271	198.832	194.575	177.537	189.652	184.326
Solyc02g087410	ABC transporter B family member 18	ABC15D	transport			21.897	40.594	108.885	67.466	53.763	49.443	26.052	32.421	13.886	16.353	20.331	89.054	79.999	87.629	70.471	60.481	55.463	49.328	59.403	49.604	1.36252	0.751126	-0.154421	2.21194	1.68601	1.36797	2.93614e-06	0.0130712	0.667584	4.74828e-22	3.70999e-13	5.26055e-09
Solyc11g067310	ABC transporter B family member 12	ABC4B	transport			0	0.009	0.095	0.075	0	0	0	0.019	0.17	0.037	0.094	0	0.059	0	1.698	1.265	0.455	1.025	0.787	1.115	3.48229	-2.08048	0.467909	-2.49772	3.31091	3.00955	0.06568	0.433098	0.864177	0.0249452	0.000261878	0.000997818
Solyc12g098840	ABC transporter B family member 12	ABC4C	transport			0	0.057	0.057	0.093	0.13	0.074	0	0.115	0.075	0.056	0.245	0.142	0.039	0.079	0.746	0.425	0.247	1.085	0.779	0.395
Solyc12g098870	ABC transporter B family member 12	ABC4D	transport
Solyc02g087870	ABC transporter	ABCB19	transport	AT3G28860	ABCB19	201.261	172.299	69.184	75.85	74.928	79.919	117.55	100.202	107.565	102.005	105.735	118.234	120.127	143.621	133.337	117.253	113.591	81	83.878	75.913	-1.49623	-1.23629	-0.82112	0.14518	0.0131002	-0.665328	1.07506e-27	2.63916e-19	5.44329e-09	0.236908	0.926215	5.35492e-09
Solyc07g064120	ABC transporter B family member 22	ABC15E	transport			1.823	1.42	0.926	1.156	0.364	0.428	0.131	0.096	0.565	0.561	1.206	5.182	4.817	5.052	3.876	3.865	3.149	1.469	2.041	1.771	-0.758402	-1.98876	-3.8834	2.5585	2.02646	0.899583	0.0499422	2.21904e-07	1.24908e-16	1.22449e-19	1.46346e-12	0.00290461
Solyc06g009280	ABC transporter B family member	ABC4E	transport	AT3G62150/AT1G02530/AT4G01830/AT4G01820/AT1G02520/AT2G47000	ABCB21/ABCB12/ABCB5/ABCB3/ABCB11/ABCB4	0.251	0.379	0.321	1.017	0.462	0.875	0.86	0.278	2.675	1.711	0.971	0.904	1.064	1.085	13.136	8.535	5.719	6.355	5.89	6.374	0.920444	1.08964	0.796138	-0.939957	2.16089	1.5239	0.216656	0.136699	0.303748	0.0799844	2.34661e-05	0.00358056
Solyc01g101070	ABC transporter-like	ABCG37	transport	AT2G37280/AT3G53480	PDR5/ABCG37	21.919	28.227	23.773	22	26.549	24.591	11.056	25.576	16.439	18.428	15.345	12.907	13.228	15.523	27.197	26.748	23.909	49.678	53.739	34.928	-0.265426	0.0584156	-0.523766	-0.401326	0.437162	1.18602	0.436882	0.879399	0.107537	0.114772	0.0892011	9.0703e-07
Solyc09g014380	SlLAX1	LAX1	transport	AT2G38120/AT5G01240	AUX1/LAX1	222.93	224.549	403.005	313.92	150.227	124.771	80.975	113.623	139.897	138.477	88.939	237.451	245.494	257.174	128.055	151.115	148.35	130.584	165.234	197.975	0.549577	-0.670477	-1.25799	0.880502	0.0245638	0.148316	0.0301864	0.00723888	1.92736e-07	5.98843e-06	0.919249	0.508594
Solyc01g111310	SlLAX2	LAX2	transport	AT2G21050	LAX2	59.925	37.715	13.924	13.709	4.097	5.177	7.28	9.581	42.27	34.528	30.539	35.31	34.661	35.081	62.034	63.626	63.61	59.023	61.541	62.984	-1.94845	-3.35914	-2.58343	-0.160522	0.624413	0.498074	2.97381e-22	1.08227e-62	7.20298e-38	0.375424	0.000209777	0.00361213
Solyc11g013310	Auxin transporter-like protein 3	LAX3	transport	AT1G77690	LAX3	111.397	123.211	88.401	78.909	29.999	21.881	21.721	37.759	38.832	40.007	23.79	25.876	27.372	25.371	15.073	21.991	18.598	21.849	21.679	11.529	-0.619433	-2.1461	-2.04228	-0.51414	-1.07803	-1.17237	0.0886638	1.55051e-10	1.54175e-09	0.0744832	0.000114984	2.60188e-05
Solyc10g076790	Auxin transporter-like protein 1	LAX4	transport	AT5G01240	LAX1	30.236	41.143	41.582	23.53	6.583	3.752	9.315	11.377	60.725	57.968	44.196	14.236	14.459	15.641	41.01	40.829	38.439	63.592	73.256	57.196	-0.263664	-2.75894	-1.84169	-2.00783	-0.632099	-0.0239867	0.429917	5.2555e-22	2.45271e-10	3.3887e-18	0.00984519	0.935463
Solyc10g055260	Auxin transporter-like protein 3	LAX5	transport	AT2G21050	LAX2	6.084	4.611	1.891	1.595	0.032	0.056	0.533	0.538	4.418	2.88	2.092	2.746	2.531	2.536	3.953	5.346	5.14	2.853	3.294	4.104	-1.74254	-6.90428	-3.3633	-0.392969	0.427605	-0.149373	2.73653e-07	2.47434e-34	1.72879e-21	0.174899	0.141931	0.638403
Solyc04g082830	Auxin efflux carrier	PILS1	transport	AT1G76520/AT1G20925	PILS3/PILS1	4.739	8.778	70.158	57.449	53.641	59.732	36.042	37.087	17.88	13.894	18.653	46.755	48.677	45.907	18.975	21.653	20.723	18.1	19.71	21.691	3.08872	3.0821	2.36775	1.35712	0.0881936	-0.038361	4.79985e-42	5.44966e-42	6.63414e-25	1.63529e-13	0.693565	0.869939
Solyc02g091240	Auxin efflux carrier	PILS2	transport			33.745	49.372	27.262	21.226	67.26	61.687	65.772	76.008	41.319	37.586	50.115	38.534	40.453	39.246	41.422	45.88	48.151	41.034	39.766	48.292
Solyc12g095750	Auxin efflux carrier	PILS3	transport	AT1G76520	PILS3	0.319	0.284	1.38	1.054	0.648	0.661	0.936	1.085	1.328	0.888	1.725	3.375	3.388	3.099	1.312	1.369	1.764	0.786	0.828	1.241	1.89943	1.16765	1.71106	1.19373	-0.0209991	-0.741867	5.565e-06	0.00787997	6.11247e-05	1.7688e-05	0.952346	0.0129101
Solyc02g082450	Auxin efflux carrier	PILS5	transport	AT2G17500	PILS5	0.82	0.909	13.933	16.041	4.656	6.537	4.07	5.357	3.165	2.852	45.478	29.782	29.224	30.69	2.821	2.582	2.58	3.681	3.841	7.623
Solyc10g074790	Auxin efflux carrier family protein	PILS6	transport	AT5G01990	PILS6	50.127	39.24	29.861	24.36	47.609	48.391	48.404	59.591	93.49	76.256	107.168	71.213	71.351	72.176	69.296	71.831	69.613	39.753	49.287	68.472	-0.8494	0.138378	0.222174	-0.497218	-0.588813	-1.09325	0.000246842	0.606877	0.400832	0.00798497	0.00176443	2.13726e-09
Solyc03g032080	Auxin efflux carrier	PILS7	transport	AT5G65980	PILS7
Solyc03g118740	SlPIN1	PIN1	transport	AT1G73590	PIN1	30.897	21.249	3.223	5.017	0.437	0.987	0.827	1.69	12.708	10.584	12.828	17.425	16.991	17.546	26.477	28.135	25.351	17.835	22.82	23.723	-2.79287	-5.16381	-4.42932	0.394404	0.951522	0.555301	9.52572e-18	2.87488e-53	8.82274e-41	0.165096	0.000476871	0.0500282
Solyc07g006900	SlPIN2	PIN2	transport	AT5G57090	PIN2	0	0.019	0.151	0.205	0.016	0	0	0.019	0.283	0.224	0.65	0.549	0.729	0.947	8.085	6.221	3.888	4.134	2.362	2.736	3.64073	-0.569185	-0.421479	0.808508	3.77759	2.72352	0.00553014	0.783215	0.845481	0.113286	6.01615e-16	9.60951e-09
Solyc04g007690	SlPIN3	PIN3	transport	AT1G23080	PIN7	26.818	20.122	3.8	6.165	0.68	1.285	1.045	1.44	43.184	29.872	13.488	10.205	11.829	11.97	11.858	16.697	20.353	3.434	4.966	4.65	-2.36862	-4.54362	-4.29244	-1.476	-1.01466	-3.00618	1.8628e-07	5.74345e-24	2.09821e-21	6.01373e-05	0.00762501	9.67117e-17
Solyc05g008060	SlPIN4	PIN4	transport	AT1G70940/AT1G23080/AT2G01420	PIN3/PIN7/PIN4	235.257	252.871	254.371	238.126	65.551	63.745	44.987	66.283	189.864	167.171	196.455	106.957	109.873	115.438	88.451	111.135	111.922	90.84	96.767	102.601	-0.119071	-1.88432	-2.19126	-0.866894	-1.02407	-1.20853	0.51489	2.62576e-35	3.53816e-47	4.39035e-12	2.71739e-16	3.05746e-22
Solyc01g068410	SlPIN5	PIN5	transport	AT5G16530	PIN5	5.97	3.04	2.779	1.595	2.251	1.378	1.545	2.64	2.393	0.28	8.568	8.752	10.165	8.477	8.608	12.425	11.684	7.824	4.797	6.128
Solyc06g059730	SlPIN6	PIN6	transport	AT1G77110	PIN6	0.729	0.871	0.87	1.082	0	0.037	0.196	0.346	3.476	3.861	2.092	4.722	3.999	3.987	6.431	8.162	6.316	4.86	6.203	6.753	0.13464	-5.50725	-1.62815	0.300921	0.952942	0.639368	0.763531	2.48182e-11	7.21182e-05	0.281091	0.000271398	0.0176538
Solyc10g080880	SlPIN7	PIN7	transport			12.714	4.744	1.957	2.565	0.842	0.875	3.809	5.674	9.76	10.602	7.107	15.741	16.222	16.786	15.185	18.95	16.815	11.728	12.254	28.009	-2.0726	-3.30317	-0.928435	0.696945	0.695859	0.640666	4.77179e-06	2.10025e-13	0.0540535	0.0639449	0.0692205	0.0972094
Solyc02g087660	SlPIN8	PIN8	transport	AT5G15100	PIN8	0.729	0.871	0.964	1.175	0.874	0.633	1.143	1.229	0.433	0.299	0.386	0.195	0.167	0.286	0.729	0.615	0.863	1.051	1.004	0.609
Solyc10g078370	Auxin Efflux Facilitator 9	PIN9	transport			37.094	29.752	11.39	9.988	3.53	4.609	13.82	15.87	29.326	24.945	18.908	80.382	80.186	78.935	59.05	64.908	67.584	45.416	44.844	103.352	-1.7742	-3.00281	-1.2206	1.58125	1.19451	1.12517	1.87028e-07	2.44483e-19	0.000485483	5.84064e-09	1.63871e-05	5.37664e-05
Solyc04g056620	Auxin Efflux Facilitator 10	PIN10	transport	AT5G16530	PIN5
Solyc12g005870	NEDD8-activating enzyme E1 regulatory subunit	AXL1	signal transduction	AT1G05180/AT2G32410	AXR1/AXL1	19.208	30.831	26.685	28.146	45.196	41.417	39.481	47.802	23.052	21.663	21.132	29.968	30.633	33.532	39.63	30.5	32.094	32.202	35.82	41.38
Solyc11g072460	NEDD8-activating enzyme E1 regulatory subunit	AXR1	signal transduction	AT1G05180	AXR1	12.805	12.49	17.894	18.83	17.902	20.485	16.639	21.141	15.13	13.95	10.255	18.284	20.822	21.345	19.978	20.952	19.499	17.912	21.293	21.944
Solyc01g079840	NEDD8-activating enzyme E1 catalytic subunit	ECR1	signal transduction	AT5G19180	ECR1	64.391	69.124	65.063	64.034	62.288	63.754	78.831	73.176	52.887	50.778	50.681	74.074	76	76.005	67.136	67.092	65.497	71.229	71.119	70.528
Solyc06g062940	Ring box protein	RBX1A	signal transduction	AT3G42830/AT5G20570	RBX1B/ROC1	55.983	55.981	70.895	90.1	66.499	66.157	81.933	59.706	53.622	52.124	50.313	82.073	80.925	81.126	72.117	64.241	65.421	62.337	60.424	57.101
Solyc12g009120	Ring box protein	RBX1B	signal transduction			49.991	34.95	39.021	44.467	36.265	34.629	46.054	39.065	27.904	31.059	27.079	42.237	41.28	40.519	43.651	42.978	43.447	45.253	39.332	36.77
Solyc02g085690	Ubiquitin-conjugating enzyme	RCE1	signal transduction	AT4G36800/AT2G18600	RCE1/RCE2	10.96	7.727	8.621	9.923	4.631	4.749	7.324	5.636	9.797	8.686	6.833	11.551	11.692	11.546	9.046	9.159	8.792	7.098	9.208	8.857
Solyc04g079970	RUB1 conjugating enzyme	RCE1A	signal transduction	AT4G36800	RCE1	529.869	464.409	368.267	323.031	225.155	215.444	308.316	277.496	300.792	320.019	356.604	163.5	159.092	159.657	172.606	180.887	182.844	266.814	257.171	290.051	-0.654674	-1.14079	-0.807366	-1.15008	-1.06117	-0.5409	1.41344e-07	4.77984e-21	6.28131e-11	8.84781e-32	4.10076e-27	8.22185e-08
Solyc12g089030	Ubiquitin-conjugating enzyme	RCE1B	signal transduction			52.588	42.762	27.829	24.472	20.177	21.9	36.673	24.338	21.375	24.094	22.235	26.974	25.974	24.256	26.143	28.733	26.205	31.126	26.17	26.917	-0.995555	-1.14509	-0.679667	0.0590926	0.0643342	0.0394567	1.31639e-06	2.00191e-08	0.00135719	0.758447	0.748057	0.848131
Solyc10g005560	Ubiquitin family protein	RUB1	signal transduction	AT4G36800	RCE1	205.499	159.203	184.488	199.534	160.899	161.839	212.933	169.969	122.694	123.808	122.484	186.975	188.385	166.663	166.201	162.483	161.931	157.516	137.802	144.14
Solyc01g111650	SKP1-like protein	ASK1	signal transduction			264.764	199.787	125.172	122.22	133.159	134.073	254.678	172.946	103.665	99.181	105.141	136.819	147.667	136.95	136.32	136.038	136.571	180.484	159.995	186.556	-1.03916	-0.763278	-0.155439	0.32221	0.214164	0.499201	2.51876e-08	5.48516e-05	0.481598	0.0406751	0.195575	0.00135874
Solyc11g042930	SKP1-like protein	ASK2	signal transduction			580.111	484.256	650.523	609.69	484.001	470.973	746.861	549.991	434.273	423.52	440.189	472.704	495.805	463.951	462.275	463.101	445.372	588.415	526.17	521.862
Solyc01g103010	Cullin-associated NEDD8-dissociated protein 1	CAND1	signal transduction	AT2G02560	CAND1	72.594	90.865	97.807	102.896	129.273	124.333	108.17	144.153	104.673	97.919	80.013	141.655	149.824	163.14	160.757	157.111	154.78	142.32	160.766	159.394
Solyc01g067100	Cullin	CUL1A	signal transduction			100.391	135.767	108.167	109.862	118.043	127.825	99.954	127.88	102.77	103.426	100.334	135.357	135.857	140.444	124.668	122.798	125.484	142.841	150.521	161.853
Solyc06g084520	Cul1	CUL1B	signal transduction			129.397	148.74	145.902	139.772	125.33	127.294	118.073	149.261	108.356	115.085	112.107	137.129	141.787	140.049	138.421	136.662	136.125	155.919	153.936	173.975
Solyc09g074680	Cullin	CUL1C	signal transduction			34.588	38.795	54.986	65.022	64.685	65.458	44.008	64.631	52.266	47.309	43.112	81.489	75.912	84.521	68.928	70.454	68.096	63.345	66.796	64.36
Solyc09g010050	Cullin	CUL1D	signal transduction			0.684	0.322	0.463	0.914	0.704	0.838	0.555	1.075	0.339	0.411	0.528	1.267	1.812	1.46	0.394	0.702	0.996	1.034	0.836	1.297	0.36975	0.701039	0.687367	1.69666	0.514178	1.0313	0.579449	0.263076	0.284101	0.000141919	0.302006	0.0276394
Solyc06g008710	Cullin 1	CUL1E	signal transduction			7.382	9.081	7.496	7.75	7.433	7.905	4.766	5.415	5.502	5.254	4.468	6.467	5.407	6.474	7.425	7.174	7.426	5.8	6.107	5.773
Solyc01g067140	Cullin	CUL1F	signal transduction
Solyc01g067210	Cullin	CUL1G	signal transduction			0.41	1.042	0.284	0.522	1.166	0.838	0.522	1.085	0.933	1.29	0.763	0.824	1.133	1.372	1.569	1.109	0.797	0.871	1.495	1.471
Solyc02g092990	F-box protein	SKIP2A	signal transduction	AT5G67250/AT3G50080	SKIP2/FBL16	33.494	17.139	15.266	17.981	17.238	16.025	14.528	16.945	145.361	146.21	228.04	22.784	23.019	23.911	18.803	18.889	20.021	20.662	19.798	24.031	-0.733115	-0.567096	-0.731114	-3.02951	-3.36592	-3.28782	0.0102801	0.0514784	0.0113811	1.2711e-45	5.54381e-56	1.61933e-53
Solyc03g044220	F-box protein	SKIP2B	signal transduction	AT5G67250	SKIP2	38.849	54.958	25.295	34.339	18.752	17.226	17.379	21.726	63.495	56.612	70.05	14.838	14.528	14.131	18.666	17.971	18.807	22.729	22.402	18.749	-0.790847	-1.35374	-1.31935	-2.25833	-1.97272	-1.8495	5.86677e-05	1.59094e-12	7.93068e-12	1.32962e-49	3.32772e-38	9.64068e-34
Solyc02g079190	Protein AUXIN SIGNALING F-BOX 3	TIR1	signal transduction			328.266	461.947	164.117	112.53	97.582	98.578	73.477	84.831	119.425	105.146	158.094	86.653	89.022	93.126	147.132	144.668	149.166	183.354	186.631	202.988	-1.64552	-1.97899	-2.37267	-0.640651	0.00961673	0.305206	1.66921e-14	1.22853e-20	4.67903e-29	0.000327661	0.965279	0.108448
Solyc09g074520	Protein TRANSPORT INHIBITOR RESPONSE 1	AFB1	signal transduction	AT3G62980	TIR1	85.558	134.962	108.97	93.075	122.771	124.231	126.517	136.665	41.592	40.858	42.254	66.757	72.839	70.676	86.273	92.878	92.887	112.578	112.909	120.599	-0.260668	0.193005	0.201909	0.623112	0.930342	1.19586	0.164506	0.31617	0.302476	7.49271e-06	1.48356e-11	2.10253e-18
Solyc04g074980	Transport inhibitor response 1-like protein	AFB2	signal transduction	AT4G24390/AT5G49980	FBX14/AFB5	115.384	212.94	100.293	95.649	109.736	97.182	79.071	100.048	67.574	70.337	80.249	101.509	99.354	112.073	100.961	90.062	94.035	77.66	93.681	129.368
Solyc06g008810	Transport inhibitor response 1	AFB3	signal transduction			19.778	28.009	20.701	22.28	25.481	24.991	25.573	30.77	18.106	17.091	13.13	15.564	15.612	16.282	30.198	29.911	27.011	25.659	27.351	26.68
Solyc06g008780	Protein TRANSPORT INHIBITOR RESPONSE 1	AFB4	signal transduction
Solyc01g103050	Auxin Response Factor 1	ARF1	response	AT1G59750	ARF1	151.954	220.61	129.445	120	151.912	132.956	150.752	161.636	287.669	356.539	219.915	120.245	106.337	115.27	168.028	155.525	150.617	194.236	207.418	233.591	-0.712261	-0.357072	-0.305774	-1.46873	-1.0611	-0.721724	0.0012106	0.124174	0.202237	4.98011e-18	7.56277e-10	4.08451e-05
Solyc12g042070	Auxin Response Factor 2B	ARF2A	response	AT5G62000	ARF2	108.161	143.248	63.125	55.5	71.033	67.702	62.649	89.9	95.572	106.548	96.828	51.698	49.869	56.475	85.844	80.661	81.307	99.518	116.846	157.48	-1.21653	-0.826875	-0.779704	-1.05109	-0.465805	0.0432254	4.44856e-09	9.02352e-05	0.000266219	2.85705e-10	0.00784473	0.835871
Solyc03g118290	auxin response factor 2A	ARF2B	response	AT5G62000	ARF2	137.486	205.185	75.574	68.445	136.536	118.067	113.828	147.062	161.969	155.054	152.994	68.414	65.126	77.771	108.523	99.204	109.683	148.522	169.548	192.7	-1.3843	-0.398866	-0.450292	-1.28464	-0.760588	-0.15803	6.23788e-14	0.0445498	0.0237935	4.97538e-18	5.72083e-07	0.354147
Solyc02g077560	auxin response factor 3	ARF3	response	AT2G33860	ARF3	114.928	136.96	74.638	76.148	97.258	90.291	92.39	114.737	57.485	57.837	62.35	53.027	51.544	57.156	80.546	72.351	70.837	113.074	114.605	122.283
Solyc11g069190	auxin response factor 4	ARF4	response	AT5G60450	ARF4	111.921	129.593	71.207	74.181	51.35	47.534	72.345	77.189	136.364	156.625	155.671	90.71	89.012	91.399	163.312	144.694	142.015	116.995	105.903	155.851	-0.865457	-1.25694	-0.742205	-0.857877	-0.191114	-0.521987	1.67516e-07	9.86603e-15	9.54559e-06	7.66892e-11	0.189564	0.000123363
Solyc04g081240	Auxin Response Factor 5	ARF5	response			19.094	19.752	14.084	17.682	11.384	18.39	44.911	45.593	18.446	12.65	12.828	34.619	35.035	36.818	57.267	50.429	53.936	73.372	73.393	84.635	-0.424032	-0.349927	1.17145	1.14811	1.68669	2.12189	0.0830698	0.160252	2.92177e-07	2.45721e-10	6.55762e-21	1.53975e-32
Solyc07g043620	Auxin Response Factor 6B	ARF6B	response			13.876	21.902	7.241	11.779	20.282	17.012	7.509	13.902	16.034	14.894	13.94	12.499	12.706	15.572	18.211	14.522	14.321	13.931	17.87	18.97	-1.05113	0.0869694	-0.808631	-0.269442	-0.125738	-0.100186	0.000770988	0.821854	0.0119432	0.313137	0.667241	0.734731
Solyc07g016180	Auxin Response Factor 7A	ARF7A	response			101.052	114.5	49.239	48.422	83.931	77.33	60.19	71.803	76.618	76.536	84.877	46.604	43.526	49.597	62.608	53.878	56.383	59.937	66.153	75.794	-1.27532	-0.387501	-0.761184	-0.899799	-0.65625	-0.515633	9.11411e-24	0.00387888	4.54601e-09	2.68875e-18	3.49661e-10	1.08489e-06
Solyc05g047460	Auxin Response Factor 7B	ARF7B	response			213.315	293.218	120.238	117.379	117.573	109.547	73.684	98.214	117.683	120.713	113.426	98.789	91.09	105.283	121.856	107.522	111.542	127.108	162.052	157.733	-1.22561	-1.12656	-1.61619	-0.384514	-0.240109	0.0663908	6.80483e-14	6.04088e-12	2.25434e-23	0.00515602	0.0960104	0.677407
Solyc03g031970	Auxin response factor	ARF8A	response	AT5G37020	ARF8	102.192	118.193	159.533	161.949	146.705	146.569	94.077	117.857	95.111	112.672	100.353	63.356	60.477	68.337	74.046	71.06	68.494	72.45	85.887	79.495
Solyc02g037530	auxin response factor 8B	ARF8B	response	AT5G37020	ARF8	109.05	115.731	61.083	71.625	65.892	62.115	49.438	64.9	53.669	52.321	48.965	57.19	54.045	57.502	43.745	43.61	42.223	35.396	39.364	44.773	-0.893724	-0.78039	-1.03048	-0.00757678	-0.452872	-0.652063	3.8005e-13	2.57303e-10	4.57017e-17	0.951302	9.74115e-06	1.0077e-10
Solyc08g082630	Auxin Response Factor 9A	ARF9	response	AT1G34410/AT1G35240/AT4G23980/AT1G34390/AT1G35520	ARF21/ARF20/ARF9/ARF22/ARF15	6.061	4.829	0.321	0.69	0.291	0.242	1.284	1.056	6.415	5.572	4.081	0.682	0.63	0.671	3.653	2.894	1.859	1.879	2.137	2.388	-3.55845	-4.31153	-2.2592	-3.14736	-1.12937	-1.60383	1.90209e-20	5.72926e-27	2.08418e-09	4.06939e-25	0.000194385	8.16548e-08
Solyc08g008380	Auxin Response Factor 9B	ARF9B	response	AT1G35540/AT1G34170/AT4G23980/AT1G34310	ARF14/ARF13/ARF9/ARF12/ARF19	9.638	17.736	7.316	7.079	9.959	11.108	13.189	15.486	27.113	26.142	31.877	38.897	37.99	40.923	74.904	65.134	51.062	101.201	96.003	87.039	-1.06933	-0.355029	0.00479013	0.337616	0.970568	1.46354	2.0216e-05	0.19098	0.992655	0.104698	9.5734e-07	5.67007e-14
Solyc11g069500	Auxin Response Factor 10A	ARF10A	response	AT2G28350	ARF10	20.028	23.104	25.116	21.581	30.29	29.321	35.074	36.252	10.382	7.311	10.142	19.347	19.039	18.621	38.395	31.861	28.889	35.456	36.817	35.007	-0.0195672	0.49642	0.673927	0.904834	1.63841	1.67059	0.935372	0.0069502	0.000205744	2.44866e-10	1.92563e-31	1.10804e-32
Solyc06g075150	Auxin Response Factor 10B	ARF10B	response	AT2G28350	ARF10	10.937	7.168	2.335	2.462	3.749	3.678	3.743	3.85	3.09	2.805	2.319	6.564	7.092	6.474	7.305	8.24	7.701	6.509	5.833	7.781	-2.03549	-1.23999	-1.28963	1.1635	1.3062	1.01689	1.8708e-21	6.44385e-09	2.13583e-09	1.88482e-11	4.2721e-14	6.28139e-09
Solyc09g007810	Auxin Response Factor 16A	ARF16A	response	AT2G28350/AT4G30080	ARF10/ARF16	20.826	21.372	13.612	12.814	11.878	11.537	6.747	9.495	14.414	20.018	14.336	15.299	14.518	14.96	22.499	26.15	29.334	17.63	23.069	24.632	-0.807258	-0.817547	-1.43353	-0.254537	0.481815	0.141919	0.000201025	0.000160721	1.64263e-11	0.164594	0.00676995	0.469753
Solyc10g086130	Auxin Response Factor 16B	ARF16B	response
Solyc11g013480	Auxin Response Factor 17	ARF17	response	AT1G77850	ARF17	0.866	0.748	0.917	0.961	1.83	1.359	1.6	1.517	2.657	2.076	1.725	1.098	1.192	1.796	2.066	1.69	2.03	1.332	1.768	2.356	0.0991163	1.0287	0.914925	-0.79324	-0.351453	-0.52043	0.834357	0.00665984	0.018783	0.00523727	0.245934	0.0766867
Solyc01g096070	Auxin Response Factor 18	ARF18	response	AT2G46530	ARF18	109.688	106.044	27.337	30.842	19.95	23.213	24.583	25.202	58.116	57.22	86.969	71.31	65.934	69.689	77.253	69.778	62.073	95.589	109.816	137.157	-2.02302	-2.28775	-2.16367	-0.0986173	-0.148298	0.48063	3.9658e-22	4.20359e-28	4.59391e-25	0.613706	0.453504	0.0076342
Solyc07g042260	Auxin Response Factor 7	ARF19	response	AT1G19220/AT5G20730	ARF11/NPH4	21.828	31.892	20.323	21.693	39.026	29.74	33.18	47.869	37.635	54.424	40.237	20.897	17.227	21.463	22.224	18.803	18.466	13.41	16.472	25.795	-0.490088	0.384526	0.532694	-1.28299	-1.34895	-1.52948	0.13841	0.254682	0.109206	1.47764e-07	3.94096e-08	3.96922e-10
Solyc05g056040	Auxin Response Factor 24	ARF24	response	AT3G61830	ARF18	50.196	60.517	39.645	45.363	71.098	64.546	48.785	64.871	86.265	97.545	72.058	46.631	50.194	50.742	51.436	47.527	45.495	70.648	73.73	77.645	-0.516125	0.32309	-0.019515	-0.924982	-1.01986	-0.481867	0.00176407	0.0581828	0.931509	3.40047e-13	1.11857e-15	0.000254398
Solyc03g113410	Auxin response factor	ARF9L	response
Solyc07g043610	Auxin response	ARF6L	response			39.373	40.215	19.983	19.604	21.448	20.531	18.511	18.952	15.459	17.269	18.38	19.055	20.812	17.299	21.916	20.674	19.575	21.687	21.639	22.853	-1.14007	-0.890867	-1.1365	0.0313639	0.087101	0.0956368	2.02268e-23	8.51634e-15	4.34168e-23	0.778762	0.421576	0.373238
Solyc09g083280	auxin-regulated IAA1	IAA1	response			93.533	51.303	15.001	15.351	3.093	4.767	4.636	4.704	108.441	120.526	79.372	43.69	40.118	40.163	41.482	52.596	55.586	41.709	34.463	38.415	-2.3829	-4.16659	-3.99952	-1.44462	-1.23744	-1.70299	1.36644e-17	4.80632e-51	6.34907e-47	1.94707e-10	7.29596e-08	6.50774e-14
Solyc06g084070	auxin-regulated IAA2	IAA2	response			3.873	1.364	0.208	0.093	0	0.019	0	0.096	1.526	1.982	1.169	1.364	1.182	1.539	9.2	17.373	22.05	6.398	7.858	19.397	-4.23643	-8.17545	-5.78637	-0.327125	3.18369	2.56529	6.40742e-09	7.9475e-11	4.10431e-12	0.601895	7.46124e-09	4.1966e-06
Solyc09g065850	auxin-regulated IAA3	IAA3	response			101.371	35.196	3.583	7.927	1.668	2.272	1.806	2.813	164.296	196.473	220.999	22.66	23.876	22.085	5.796	9.627	9.996	4.126	6.227	7.496	-3.69989	-5.07683	-4.93895	-3.21486	-4.71244	-5.30793	1.84967e-16	7.49355e-30	3.9956e-28	5.99274e-19	3.28965e-39	2.0651e-49
Solyc06g053840	auxin-regulated IAA4	IAA4	response	AT5G43700	IAA4	64.892	44.334	20.399	19.315	9.554	9.991	20.611	20.785	26.51	30.068	24.949	38.33	40.541	37.015	16.9	22.459	23.445	37.224	23.671	23.873	-1.58835	-2.44666	-1.44491	0.376953	-0.57164	-0.21602	2.07015e-10	2.74053e-23	9.80442e-09	0.0779472	0.0070147	0.346015
Solyc06g053830	auxin-regulated IAA7	IAA7	response	AT3G23050/AT4G14550	IAA7/IAA14	62.887	45.309	12.676	13.607	13.594	18.045	8.88	10.042	13.085	15.333	5.731	1.417	1.3	1.243	2.195	1.716	1.157	2.836	1.928	0.775	-2.17205	-1.73803	-2.56476	-3.23723	-2.94751	-2.8942	2.01965e-05	0.000749064	4.39971e-07	1.76064e-15	5.2931e-13	1.34754e-12
Solyc12g007230	auxin-regulated IAA8	IAA8	response	AT4G29080	IAA27	229.219	251.271	116.23	106.692	99.234	97.955	85.513	97.917	107.64	106.389	102.106	44.682	45.023	45.986	85.57	84.318	83.602	103.191	101.298	79.622	-1.24004	-1.25286	-1.44122	-1.35082	-0.513461	-0.429555	2.98848e-25	7.45145e-26	1.10177e-33	3.59921e-44	2.68383e-07	2.02109e-05
Solyc04g076850	entire	IAA9	response	AT2G22670	IAA9	821.907	856.191	170.271	182.765	141.953	155.386	222.477	201.546	426.765	415.479	372.015	392.358	404.311	384.898	597.147	608.921	609.513	548.158	553.449	660.578	-2.38143	-2.46363	-2.02995	-0.169423	0.385711	0.260328	2.35943e-98	3.10006e-105	1.67741e-71	0.0923244	7.01254e-05	0.00897467
Solyc12g096980	auxin-regulated IAA11	IAA11	response	AT2G33310	IAA13	11.757	7.471	1.295	1.781	0.745	0.968	2.166	1.671	4.211	3.544	6.023	17.088	16.853	15.227	16.531	26.246	29.296	9.883	11.956	28.396	-2.77314	-3.4515	-2.36329	1.70529	2.19233	1.58503	1.87794e-09	7.16192e-14	3.99355e-07	4.08557e-06	2.82828e-09	2.44409e-05
Solyc09g064530	auxin-regulated IAA12	IAA12	response	AT4G28640/AT1G04100	IAA11/IAA10	19.755	14.516	6.343	6.911	2.324	3.184	2.764	3.427	15.61	13.351	17.729	13.748	12.755	12.917	16.874	18.889	19.613	16.631	14.439	14.866	-1.49683	-2.59979	-2.51425	-0.374267	0.0513975	-0.298715	5.0879e-14	1.00046e-38	6.12721e-36	0.0245644	0.792733	0.0825933
Solyc09g090910	auxin-regulated IAA13	IAA13	response	AT1G04550	IAA12	115.521	82.21	12.449	17.459	2.251	3.669	5.223	5.53	70.561	71.244	77.968	21.561	21.945	19.865	28.432	32.831	33.507	36.114	38.649	42.44	-2.85649	-5.02782	-4.24777	-1.92427	-1.40864	-1.18465	2.06671e-39	6.40688e-115	7.26515e-84	1.56685e-27	3.26317e-15	4.67151e-11
Solyc09g083290	auxin-regulated IAA14	IAA14	response	AT3G23050	IAA7	594.42	437.546	66.982	97.347	7.271	8.25	8.858	10.033	226.039	259.209	142.023	38.508	39.95	38.486	48.032	61.52	62.936	38.284	29.995	27.685	-2.78336	-6.02044	-5.82105	-2.55347	-2.05731	-2.98211	8.79908e-25	7.14578e-112	2.05629e-104	2.50883e-31	1.24338e-20	3.13995e-42
Solyc03g120390	auxin-regulated IAA15	IAA15	response			4.785	2.102	0.851	0.839	0.551	0.652	1.175	1.037	1.074	0.505	8.785	7.282	8.057	7.756	3.55	3.683	3.604	3.758	5.062	4.602	-2.15165	-2.47789	-1.67626	1.02238	-0.133765	0.0911306	0.0151779	0.0047846	0.0668942	0.156592	0.874106	0.91541
Solyc01g097290	auxin-regulated IAA16	IAA16	response	AT3G04730	IAA16	556.87	415.606	158.493	159.012	71.057	58.242	46.239	43.068	265.332	250.168	219.34	141.354	149.331	164.769	163.26	175.16	170.012	98.297	99.057	88.296	-1.74522	-2.8774	-3.48927	-0.821017	-0.726029	-1.63894	1.76912e-31	2.7938e-84	8.11379e-123	2.5753e-11	5.40287e-09	1.40787e-41
Solyc06g008590	auxin-regulated IAA17	IAA17	response			176.38	127.217	2.023	2.835	0.405	0.13	0.283	0.288	45.436	44.981	23.366	5.749	6.146	5.832	4.904	7.556	9.2	2.597	3.793	2.443	-6.09774	-9.10095	-9.10253	-2.81172	-2.58655	-3.96505	1.1431e-53	1.39401e-99	2.45938e-97	3.19686e-18	1.65903e-15	1.06689e-34
Solyc03g120380	auxin-regulated IAA19	IAA19	response	AT3G15540/AT1G52830	IAA19/IAA6	2.917	1.761	0.038	0.019	0	0	0.174	0.019	2.073	3.544	1.027	0.124	0.158	0.099	0.257	0.355	0.303	0.034	0.016	0.047	-6.49846	-10.4773	-4.63148	-4.25688	-3.05543	-6.36363	2.82695e-11	6.13802e-10	3.9389e-08	7.54172e-11	1.76476e-06	1.35773e-17
Solyc06g008580	auxin-regulated IAA22	IAA22	response			9.98	3.598	0.605	1.231	0.211	0.13	0	0.163	3.957	3.422	3.252	1.081	1.261	1.322	1.209	1.17	1.792	0.376	0.466	0.237	-3.01386	-5.27094	-6.41006	-1.66763	-1.54241	-3.5769	1.11642e-06	1.75828e-16	6.37775e-20	0.000935182	0.0025662	1.26535e-12
Solyc04g054280	auxin-related IAA23	IAA23	response	AT5G65670	IAA9
Solyc03g121060	auxin-regulated IAA26	IAA26	response	AT3G16500/AT1G51950	IAA26/IAA18	183.876	244.33	248.993	188.063	142.697	137.965	231.531	217.973	148.516	166.601	167.368	95.529	94.803	86.889	66.09	74.804	66.882	140.774	134.829	110.208	-0.102362	-0.578447	0.0222904	-0.9299	-1.41146	-0.598468	0.644849	0.00241805	0.932449	3.46855e-10	7.70332e-22	8.67817e-05
Solyc03g120500	auxin-regulated IAA27	IAA27	response			252.255	280.426	124.671	103.129	35.326	42.59	74.25	65.726	34.875	36.033	62.793	79.513	84.432	74.929	67.178	67.915	65.469	115.466	101.387	75.992	-1.35676	-2.74011	-1.97307	0.706175	0.38888	0.855866	8.84789e-07	1.23651e-24	3.91509e-13	0.00182444	0.1044	0.000166428
Solyc08g021820	auxin-regulated IAA29	IAA29	response	AT4G32280	IAA29	8.066	8.939	0.416	0.699	0.227	0.205	1.11	0.643	2.723	2.365	4.213	0.753	1.034	1.066	3.335	4.029	4.742	3.972	4.275	3.922	-4.06552	-5.2674	-3.32089	-1.83856	0.185309	0.110351	1.46712e-28	4.62218e-40	3.97377e-20	4.53017e-10	0.582105	0.75038
Solyc05g008850	auxin-regulated IAA32	IAA32	response	AT1G15050	IAA34
Solyc07g019450	auxin-regulated IAA33	IAA33	response	AT5G57420	IAA33
Solyc07g008020	auxin-regulated 35	IAA35	response
Solyc06g066020	auxin-regulated IAA36	IAA36	response	AT4G32280	IAA29	4.466	0.701	0.076	0.065	0	0	0.218	0.134	0.942	0.701	0.688	0.177	0.236	0.414	0.12	0.225	0.266	0.427	0.337	0.395	-5.31062	-10.6093	-3.90061	-1.62906	-2.12781	-1.28109	2.78335e-10	3.13895e-10	1.15173e-06	0.0122669	0.00117358	0.0541624

## Sheet: Table S3
Table S3. Annotation and classification of genes associated to CK biosynthesis, homeostasis, transport, and response in tomato
						CPM																				log2fold change						P-adj
						apical								basal												apical			basal			apical			basal
Solyc ID	ITAG annotation	GeneName	Classification	Arabidopsis thaliana gene stable ID	Arabidopsis thaliana gene name	0hae R1	0hae R2	24hae R1	24hae R2	96hae R1	96hae R2	192 hae R1	192 hae R2	0hae R1	0hae R2	0hae R3	24hae R1	24hae R2	24hae R3	96hae R1	96hae R2	96hae R3	192 hae R1	192 hae R2	192 hae R3	0-24	24-96	96-192	0-24	24-96	96-192	0-24	24-96	96-192	0-24	24-96	96-192
Solyc01g080150	Adenylate isopentenyltransferase	IPT1	biosynthesis	AT5G19040	IPT5	9.661	9.393	4.537	6.612	1.749	1.937	4.103	5.117	0.782	0.673	2.055	3.313	3.191	3.069	0.189	0.381	0.379	1.042	0.948	0.965	-0.906886	-2.33689	-1.1004	1.31629	-2.08585	-0.525469	0.0553551	1.82964e-07	0.0199439	0.000400266	1.20182e-07	0.199848
Solyc04g007240	Adenylate isopentenyltransferase	IPT2	biosynthesis	AT1G68460/AT3G19160/AT4G24650/AT1G25410/40.2516	IPT1/IPT8/IPT4/IPT6	1.094	1.023	19.35	13.374	15.983	12.915	10.273	9.879	0.688	0.729	0.584	0.85	1.044	0.928	1.372	1.386	1.138	3.16	4.805	2.111	3.82539	3.80772	3.20893	0.364446	0.766116	2.05351	1.10547e-29	1.58542e-29	5.2585e-21	0.250045	0.0111952	2.60919e-13
Solyc05g009410	Adenylate isopentenyltransferase	IPT3	biosynthesis	AT1G68460	IPT1	0.41	0.246	7.43	11.751	9.101	10.531	9.293	7.613	0.292	0.187	0.141	1.187	1.261	1.569	2.006	1.872	2.172	1.264	1.253	1.068	4.82564	5.02691	4.73498	2.56318	3.09212	2.25543	2.82769e-41	6.6286e-45	1.24866e-39	1.30812e-17	1.62922e-25	9.06347e-14
Solyc09g064910	Adenylate isopentenyltransferase	IPT4	biosynthesis	AT3G63110	IPT3	0.091	1.496	47.821	36.475	11.044	9.591	14.909	16.052	0.772	0.524	0.726	3.8	3.664	5.122	0.943	0.944	0.597	4.365	6.083	0.965	5.55523	3.68728	4.19083	2.50653	0.102409	2.22165	4.34505e-13	2.33071e-06	7.78165e-08	7.05107e-05	0.896401	0.00054943
Solyc11g066960	tRNA dimethylallyltransferase 2	IPT5	biosynthesis	AT2G27760	IPT2	10.117	9.526	6.494	7.536	6.477	7.821	6.91	7.028	5.379	5.956	7.135	7.308	6.816	6.651	7.442	7.616	6.411	7.03	7.489	8.714
Solyc12g014190	tRNA dimethylallyltransferase 9	IPT6	biosynthesis	AT5G20040.3		13.238	13.285	7.638	6.678	9.481	9.823	8.717	10.637	7.179	7.639	8.115	7.503	7.348	7.707	8.017	8.474	8.526	9.404	10.638	13.103	-1.02151	-0.42608	-0.507231	-0.154786	-0.0698822	0.253234	3.00268e-11	0.00767351	0.00152858	0.253823	0.636194	0.055359
Solyc02g094860	Cytochrome P450	CYP735A1	biosynthesis	AT1G67110/AT5G38450	CYP735A2/CYP735A1	5.719	5.028	30.353	20.303	2.599	1.276	0.501	0.672	1.112	1.468	3.214	19.772	18.37	24.483	1.878	1.672	0.683	6.85	7.987	1.028	2.10829	-1.44053	-3.24948	3.29992	-0.652335	1.17715	0.00460318	0.0614196	1.23007e-05	1.12702e-08	0.318665	0.0584101
Solyc02g085880	Cytochrome P450	CYP735A2	biosynthesis	AT5G38450	CYP735A1	0.365	0.331	7.241	4.868	1.142	1.099	0.392	0.845	0.339	0.383	0.236	12.455	13.622	14.605	2.023	2.106	1.176	4.305	4.387	0.894	3.99778	1.72581	0.773301	5.27677	2.27229	3.04939	8.36787e-11	0.00814051	0.285103	2.57709e-28	5.12718e-06	5.03432e-10
Solyc11g069570	Cytokinin riboside 5'-monophosphate phosphoribohydrolase	LOG1	biosynthesis	AT2G28305	LOG1	60.426	41.635	3.375	5.568	0.551	0.587	2.394	1.094	14.79	19.372	29.851	6.086	5.939	6.641	3.344	4.254	3.651	3.331	4.058	3.622	-3.6451	-6.45337	-4.90132	-1.91076	-2.70592	-2.81905	1.8389e-22	2.01571e-62	9.14591e-39	4.35882e-10	7.65309e-19	2.40803e-20
Solyc09g007830	Cytokinin riboside 5'-monophosphate phosphoribohydrolase	LOG2	biosynthesis	AT2G37210	LOG3	14.423	8.077	2.543	2.145	1.87	2.71	4.962	3.111	5.304	4.133	2.903	2.285	2.748	2.556	3.833	3.986	4.078	4.946	3.704	7.789	-2.38816	-2.25722	-1.50974	-0.830493	-0.246009	0.138597	5.43414e-09	3.5105e-08	0.000330282	0.0156244	0.521265	0.727207
Solyc04g081290	Cytokinin riboside 5'-monophosphate phosphoribohydrolase	LOG3	biosynthesis			44.272	66.094	12.846	23.157	4.34	2.561	5.256	4.925	74.866	71.674	34.94	17.557	16.114	17.694	4.33	4.844	4.448	3.519	4.387	5.417	-1.75359	-3.9703	-3.48685	-1.95059	-3.93003	-4.0456	3.05475e-06	1.5782e-27	2.22444e-21	6.124e-11	2.04666e-40	8.68163e-43
Solyc01g005680	Cytokinin riboside 5'-monophosphate phosphoribohydrolase	LOG4	biosynthesis			87.86	51.862	21.335	24.668	9.749	9.265	8.499	10.561	20.612	23.019	37.966	44.133	45.486	39.137	11.489	18.153	14.937	23.575	17.942	11.237	-1.73263	-2.84201	-2.92441	0.527085	-1.06956	-0.902639	2.74097e-06	3.44691e-15	6.98409e-16	0.0921043	0.000438261	0.00338365
Solyc08g062820	Cytokinin riboside 5'-monophosphate phosphoribohydrolase	LOG5	biosynthesis	AT5G26140/AT5G11950	LOG9/LOG8	48.624	46.323	22.384	25.47	15.74	17.431	19.327	17.214	19.228	19.597	26.438	40.155	38.532	35.052	26.04	25.483	24.109	35.448	27.416	33.117	-1.1206	-1.48361	-1.4222	0.671052	0.0170559	0.281142	1.60798e-09	6.11526e-16	1.36289e-14	9.1151e-06	0.927661	0.0826656
Solyc10g084150	Cytokinin riboside 5'-monophosphate phosphoribohydrolase	LOG6	biosynthesis	AT2G28305.1/AT2G37210.2/AT3G53450.1		9.319	9.734	2.165	1.753	0.64	0.447	1.611	1.094	8.648	6.189	5.316	9.275	8.924	7.648	7.391	7.764	8.109	7.226	6.195	6.002	-2.41391	-4.09542	-2.86168	0.231211	0.0138431	-0.326724	1.45871e-19	7.7509e-47	5.71341e-26	0.319965	0.958862	0.161894
Solyc10g082020	Cytokinin riboside 5'-monophosphate phosphoribohydrolase	LOG7	biosynthesis	AT5G06300	LOG7	0.365	0.246	1.938	3.535	0.372	0.512	0.348	0.682	0.612	0.383	0.462	1.816	1.477	1.293	1.466	1.256	1.394	1.409	1.061	4.911	3.05726	0.595795	0.722056	1.52659	1.30517	2.06157	6.70217e-06	0.45147	0.363569	0.00431373	0.0175366	0.000105539
Solyc06g075090	Cytokinin riboside 5'-monophosphate phosphoribohydrolase	LOG8	biosynthesis	AT2G28305	LOG1
Solyc12g042600	Glycosyltransferase	UGT73C1	homeostasis	AT2G36750.1/AT2G36760.1/AT2G36770.1/AT2G36780.1/AT2G36790.1/AT2G36800.1	UGT73C3	62.204	67.164	259.797	412.199	333.198	409.072	131.947	149.981	23.646	16.511	115.161	389.594	382.602	378.276	153.151	180.359	164.321	209.902	189.725	249.374	2.24208	2.55396	1.07239	2.75605	1.4825	1.78394	0.00160284	0.000282524	0.161883	7.46005e-07	0.0109896	0.00198873
Solyc06g072870	Glycosyltransferase	UGT73C3	homeostasis			0	0	0.132	0.326	0.211	0.838	0.326	0.058	1.799	0.355	0.566	15.015	13.711	15.128	3.001	2.634	2.086	5.646	4.251	4.974	6.27202	7.63494	6.12321	3.88622	1.31561	2.18249	0.000386539	1.07628e-05	0.000612181	6.57958e-10	0.0518552	0.000849728
Solyc10g085880	UDP-glycosyltransferase 73C4	UGT73C4	homeostasis			0.273	0.057	0.879	2.882	5.409	11.015	2.568	2.602	2.148	0.524	0.283	169.294	169.592	172.584	20.106	15.978	13.42	50.934	34.061	21.327	3.47099	5.77173	4.02003	7.31219	3.87831	4.90603	0.000371045	9.4893e-10	3.48465e-05	3.89694e-25	8.78735e-08	8.51924e-12
Solyc10g083860	Glycosyltransferase	UGT73C5	homeostasis			60.358	74.843	82.371	64.556	87.712	84.425	64.129	70.19	49.628	41.036	74.678	40.155	38.926	41.624	43.059	41.401	38.135	61.004	55.916	51.732
Solyc06g072880	Glycosyltransferase	UGT73CL1	homeostasis			0	0.057	11.39	7.787	10.008	24.321	2.699	3.255	13.877	1.917	2.092	110.022	107.677	114.461	38.738	35.621	27.893	27.666	20.915	15.475	7.94271	8.94919	6.33211	4.09246	2.32763	1.57633	8.29102e-14	2.3895e-17	4.48161e-09	8.14972e-10	0.000745976	0.0265116
Solyc09g008510	Glycosyltransferase	UGT73CL2	homeostasis			3.691	2.045	3.28	3.619	1.166	1.751	0.892	1.018	2.157	2.487	3.082	7.654	6.983	6.691	3.335	5.338	5.169	3.972	4.468	4.088	0.157057	-0.920819	-1.61362	1.33417	0.644682	0.419123	0.687934	0.00671079	1.93411e-06	1.45026e-07	0.0162075	0.13093
Solyc10g085870	Glycosyltransferase	UGT73CL4	homeostasis	AT2G36750.1/AT2G36760.1/AT2G36770.1/AT2G36780.1/AT2G36790.1/AT2G36800.1	UGT73C3	0	0.019	1.437	1.091	4.947	3.352	0.457	1.373	2.949	4.338	6.287	5.413	6.107	6.71	0.206	0.191	0.095	0.188	0.233	0.111	6.46279	8.33955	6.05856	0.291975	-4.98052	-4.95434	1.12267e-07	3.36405e-12	8.33749e-07	0.527986	1.55287e-28	4.75705e-29
Solyc10g079980	Glycosyltransferase	ZOG1	homeostasis
Solyc10g079930	Glycosyltransferase	ZOG2	homeostasis			9.729	8.655	21.911	51.443	24.477	37.515	21.688	19.758	35.836	36.436	88.505	85.032	79.861	81.679	35.103	39.876	39.624	68.504	61.999	117.792	1.86095	1.78958	1.12869	0.484883	-0.685042	0.34725	5.62119e-05	0.000107617	0.0196305	0.218271	0.080679	0.404251
Solyc04g016200	Glycosyltransferase	ZOG3	homeostasis			5.514	1.695	8.904	8.03	2.939	2.924	3.308	4.301	3.957	2.291	6.522	4.403	3.378	3.839	3.627	2.669	2.788	2.238	1.776	1.115	1.11728	-0.248923	0.0400421	-0.266349	-0.685737	-1.58918	0.0437184	0.696714	0.959424	0.57434	0.133116	0.000244539
Solyc06g062290	Glycosyltransferase	ZOG4	homeostasis			0.911	1.553	4.878	5.111	6.048	5.084	5.887	6.423	5.445	5.6	1.942	5.067	4.876	5.22	8.368	9.635	11.343	5.159	5.054	3.946	1.85947	2.18022	2.24314	0.0937582	0.982932	-0.149847	8.33242e-06	1.26045e-07	6.2951e-08	0.804472	0.00309144	0.697128
Solyc12g009930	Glycosyltransferase	ZOG5	homeostasis			59.469	94.056	956.733	642.845	1100.95	1317.15	702.417	819.298	292.002	207.674	236.165	967.448	984.567	978.99	860.519	836.59	850.456	119.497	151.381	158.816	3.24853	4.00797	3.25427	1.86462	1.59807	-1.0537	6.2361e-44	1.09932e-66	4.7586e-44	1.66854e-22	1.02693e-16	7.72445e-08
Solyc11g066670	Glycosyltransferase	ZOG6	homeostasis			4.261	3.191	205.17	123.936	337.724	471.811	246.647	238.182	54.969	30.115	37.89	223.047	222.14	223.139	335.755	293.01	294.177	38.779	51.465	57.726	5.34552	6.80746	5.98664	2.31385	2.71526	-0.0102977	2.08018e-74	1.95351e-120	4.02362e-93	7.51976e-23	6.29655e-31	0.973069
Solyc11g066680	Glycosyltransferase	ZOG7	homeostasis			11.188	20.188	67.398	100.424	103.825	123.989	76.187	67.358	31.305	23.15	20.604	60.211	61.048	63.166	108.995	99.542	96.662	40.385	41.437	36.691	2.27704	2.88583	2.14136	1.16766	1.83016	0.384103	8.2968e-18	3.51591e-28	8.54374e-16	6.80722e-08	1.26351e-17	0.101595
Solyc10g079350	Glycosyltransferase	ZOGL1	homeostasis			2.301	1.771	0.832	0.914	0.769	0.419	0.305	0.422	0.669	0.309	0.132	0.523	0.305	0.365	1.509	0.814	1.318	0.222	0.233	0.206	-1.34924	-1.73911	-2.53392	-0.0183543	1.52619	-1.02039	0.0328972	0.00533507	5.43301e-05	0.976829	0.00285036	0.0651805
Solyc05g012670	Glycosyltransferase	ZOGL10	homeostasis			2.734	2.045	1.314	1.455	2.113	2.197	3.374	3.936	4.041	5.526	4.713	0.806	1.024	0.987	1.055	1.092	1.129	1.939	1.695	0.957	-0.906196	-0.10246	0.575268	-2.47501	-2.32062	-1.91316	0.00682647	0.798134	0.0942489	1.36754e-22	2.5848e-20	1.49964e-14
Solyc06g062330	Glycosyltransferase	ZOGL11	homeostasis			9.023	6.515	2.76	4.934	3.036	5	6.159	4.944	4.522	3.272	17.682	5.138	4.482	4.283	13.487	11.715	11.495	15.238	16.721	21.77
Solyc12g009910	Glycosyltransferase	ZOGL2	homeostasis
Solyc12g009940	Glycosyltransferase	ZOGL3	homeostasis			10.663	12.49	16.627	16.116	12.331	13.585	12.776	12.078	8.931	7.891	6.654	16.769	17.404	16.421	16.805	17.78	18.086	12.847	11.651	11.98
Solyc04g016190	Glycosyltransferase	ZOGL4	homeostasis			6.334	4.697	19.293	9.224	5.627	4.032	4.701	5.616	6.029	4.946	1.819	1.462	1.655	1.668	0.454	0.52	0.749	2.067	1.189	0.332	1.24516	-0.157589	-0.146199	-1.54807	-3.08427	-2.10005	0.0766603	0.852174	0.867587	0.00457162	1.1749e-08	0.00011835
Solyc05g053120	Glycosyltransferase	ZOGL5	homeostasis			0.159	0.076	0.331	0.233	2.138	1.369	1.763	1.075	0.245	0.187	0.32	0.753	0.827	0.789	6.276	5.112	4.505	1.307	1.663	1.771	1.29388	4.09399	3.71705	1.52475	4.20616	2.37794	0.0314092	1.08144e-14	4.41847e-12	1.30747e-05	1.55765e-37	2.22175e-12
Solyc10g079320	Glycosyltransferase	ZOGL6	homeostasis			0	0	0	0.112	0.049	0.019	0	0	6.048	10.341	4.072	1.913	1.911	2.368	8.754	8.11	5.501	0.683	1.012	1.835	4.23913	3.69362	0	-1.85733	-0.069172	-2.81707	0.0184638	0.0460221	1	0.000415237	0.914337	7.35361e-08
Solyc07g006800	Glycosyltransferase	ZOGL7	homeostasis			0	0.114	3.942	19.566	0.372	6.564	0.718	0.346	0.904	0.037	0.368	21.384	18.005	17.506	8.737	9.011	8.725	23.413	13.756	9.703	7.4001	5.8203	3.0437	5.31854	4.1495	4.89917	1.72397e-07	4.83302e-05	0.0464843	5.75761e-07	0.000134941	5.65194e-06
Solyc04g008330	Glycosyltransferase	ZOGL8	homeostasis			3.509	3.286	15.729	16.685	2.785	3.752	3.395	2.16	9.571	3.936	8.172	8.194	8.156	7.362	4.561	6.065	5.719	0.786	0.892	1.06	2.12349	-0.0205554	-0.327055	0.00167095	-0.600574	-3.2606	5.34226e-09	0.969531	0.452781	0.996457	0.0532306	2.42944e-28
Solyc07g043480	Glycosyltransferase	ZOT1	homeostasis			2.096	1.932	196.776	116.633	260.951	370.309	200.168	216.993	40.302	19.4	24.186	144.455	148.002	146.463	317.192	309.958	295.353	48.012	65.55	64.645	6.15676	7.33031	6.64831	2.2597	3.26672	0.81053	1.59808e-87	6.43135e-124	7.27463e-102	3.62104e-20	7.02647e-41	0.00176529
Solyc04g008310	Glycosyltransferase	ZOT2	homeostasis			38.621	45.603	124.889	120.243	47.22	50.318	42.463	43.385	38.285	31.63	56.44	79.026	77.724	78.284	47.175	48.021	45.049	57.605	58.15	54.468	1.40782	0.243058	-0.0225396	0.764593	-0.0450203	0.153277	4.88553e-12	0.293324	0.939199	4.41888e-06	0.825878	0.41922
Solyc04g016230	Glycosyltransferase	ZOT3	homeostasis			25.838	34.373	70.64	257.981	21.497	37.385	13.908	14.996	56.901	40.895	72.096	61.859	49.111	47.022	37.015	41.652	42.868	33.329	28.605	26.957	2.30793	0.00140171	-1.11024	-0.233983	-0.677802	-1.20898	1.88929e-07	1	0.0182158	0.5601	0.0761863	0.00102596
Solyc04g016220	Glycosyltransferase	ZOT4	homeostasis
Solyc10g079950	Glycosyltransferase	ZOT5	homeostasis			13.307	15.378	15.559	13.346	8.372	9.991	12.101	9.841	8.78	10.126	11.414	11.029	10.973	10.983	11.609	12.252	12.472	16.221	15.757	15.096
Solyc05g053400	Glycosyltransferase	ZOTL1	homeostasis			3.122	6.818	32.81	17.962	136.949	165.759	77.863	92.204	20.499	10.182	13.29	28.834	28.722	26.723	52.474	56.304	54.192	12.556	12.623	10.944	2.20898	4.94699	4.02921	0.811118	1.69742	-0.557146	9.80829e-10	2.42615e-45	3.69029e-30	0.00646547	4.89669e-09	0.0742065
Solyc04g014990	Glycosyltransferase	ZOTL2	homeostasis			1.709	1.468	8.791	8.366	5.117	4.73	6.693	5.069	1.112	1.477	3.299	3.437	3.369	2.96	3.035	3.137	2.864	5.236	5.102	4.405	2.30816	1.67133	1.85412	0.598439	0.420688	1.04634	4.59401e-09	3.0643e-05	3.7966e-06	0.0711797	0.225941	0.00124055
Solyc04g016210	Glycosyltransferase	ZOTL3	homeostasis			0.41	1.278	1.739	1.492	2.146	1.629	1.828	2.208	2.496	2.01	3.525	2.569	2.167	2.664	2.718	2.565	2.381	4.86	3.64	2.942
Solyc08g061930	Cytokinin oTidase/dehydrogenase	CKT1	homeostasis	AT5G21482	CKT7	26.34	26.655	43.728	30.823	26.201	21.528	38.24	44.528	4.936	6.274	6.013	10.728	11.997	12.128	6.259	6.533	6.677	13.726	15.218	9.718
Solyc01g088160	cytokinin oTidase2	CKT2	homeostasis	AT3G63440	CKT6	22.899	3.494	10.039	10.371	2.389	2.309	1.85	1.402	6.312	12.809	25.779	12.933	12.164	12.75	6.113	10.476	12.984	4.553	7.577	15.886	-0.494212	-2.44867	-3.0531	-0.380313	-0.799643	-0.966404	0.563149	0.00103685	4.05359e-05	0.563891	0.214044	0.128499
Solyc08g061920	Cytokinin oTidase/dehydrogenase	CKT3	homeostasis	AT5G21482	CKT7	0	0.019	0	0.019	0.016	0.047	0.054	0.106	0.038	0.009	0	0.027	0.059	0	1.269	1.178	0.569	6.321	3.825	1.115	-0.544814	1.3502	2.62922	0.742838	5.81006	7.64004	0.818202	0.472261	0.1288	0.572424	4.26949e-08	2.95857e-13
Solyc04g080820	cytokinin oTidase4	CKT4	homeostasis	AT1G75450.1		8.066	2.746	4.793	8.431	4.032	5.382	7.911	7.488	4.541	4.03	5.42	3.145	2.738	3.691	3.421	4.202	3.585	9.362	12.816	3.495
Solyc04g016430	Cytokinin dehydrogenase 1	CKT5	homeostasis	AT2G41510	ATCKT1	3.691	1.553	0.265	1.212	1.295	1.22	3.374	2.976	1.375	0.898	1.357	1.426	1.251	1.727	1.818	2.088	3.016	1.922	2.218	1.874	-1.95137	-1.01251	0.246117	0.147663	0.738524	0.451884	0.00068168	0.0896407	0.722073	0.778542	0.126385	0.371453
Solyc12g008900	cytokinin oTidase6	CKT6	homeostasis			0	0	0.388	0.625	1.036	0.642	7.324	14.862	0.057	0.056	0	0.009	0.098	0.02	0.051	0.069	0.171	0.102	0.112	0.063	7.41537	8.31086	11.9375	0.0280735	1.17142	1.02765	2.1509e-05	1.51272e-06	2.34367e-12	0.979523	0.189344	0.255157
Solyc10g079870	Cytokinin dehydrogenase 1	CKT7	homeostasis	AT2G41510	ATCKT1	1.458	1.364	3.148	1.343	3.684	3.231	2.47	2.89	0	0.243	0.641	0.23	0.197	0.424	0.18	0.191	0.133	0.359	0.249	0.166
Solyc10g017990	Cytokinin oTidase/dehydrogenase 2	CKT8	homeostasis	AT5G56970	CKT3
Solyc05g015610	Histidine kinase 3	AHK2	signal transduction	AT1G27320	AHK3	96.29	130.086	81.785	68.333	76.458	62.944	64.173	98.301	92.388	106.969	107.658	98.276	95.355	107.188	67.35	64.449	62.054	89.482	107.847	102.759
Solyc04g008110	Histidine kinase 4	AHK3	signal transduction	AT2G01830.2		226.553	170.159	189.564	162.77	141.07	159.902	110.901	118.395	95.978	101.444	108.214	67.9	67.796	71.939	80.546	80.444	84.513	108.427	103.838	64.471
Solyc07g047770	Histidine kinase 2	AHK4	signal transduction	AT5G35750	AHK2	148.331	192.913	107.165	94.624	108.14	89.686	54.781	84.399	85.219	110.681	81.361	82.88	80.915	92.8	108	101.569	105.159	114.184	127.887	101.779	-0.890609	-0.75612	-1.35432	-0.243718	-0.0125108	0.0330161	3.15321e-05	0.000457999	1.17888e-10	0.182498	0.953232	0.877089
Solyc01g080540	Histidine-containing phosphotransfer protein 1	AHP1	signal transduction	AT3G21510	AHP1	347.428	256.526	113.243	89.848	100.092	105.031	108.572	98.358	87.235	96.124	91.192	120.927	121.398	108.096	87.028	92.272	87.671	144.772	116.38	107.868	-1.7012	-1.52327	-1.58877	0.22185	-0.235906	0.15226	1.82283e-20	1.15436e-16	6.68776e-18	0.171404	0.153003	0.375421
Solyc06g084410	Histidine phosphotransfer protein	AHP2/3/5	signal transduction			45.274	29.723	39.181	32.838	24.145	26.444	25.867	25.634	23.194	22.233	26.024	29.888	33.775	29.802	24.025	27.58	26.84	34.465	32.076	29.63
Solyc11g070150	Histidine-containing phosphotransfer protein 4	AHP4	signal transduction	AT3G16360.2
Solyc08g066350	Histidine-containing phosphotransfer protein 4	AHP4L	signal transduction	AT3G16360.2
Solyc03g116720	Histidine-containing phosphotransfer protein 6	AHP6	signal transduction	AT1G80100	AHP6	0	0.019	0.019	0.103	0.016	0.019	0.37	0.038	0.951	1.253	0.707	0.168	0.187	0.227	0.677	0.425	0.436	0.282	0.498	6.437
Solyc01g098400	Histidine phosphotransfer protein	AHPT1L	signal transduction			159.884	77.315	64.259	50.706	78.919	65.952	97.625	107.047	10.824	9.649	9.265	7.636	8.156	7.293	13.993	16.87	15.952	41.418	60.247	44.725	-1.17148	-0.675443	-0.259036	-0.494973	0.459879	2.02084	2.63587e-05	0.0193883	0.420997	0.0350266	0.0541868	4.85291e-20
Solyc03g120320	F-boT/kelch-repeat protein	KMD1A	signal transduction	AT1G80440		2.461	5.625	1.635	1.502	1.733	0.764	2.209	1.584	1.413	3.422	6.767	2.693	2.916	3.256	4.896	4.835	6.288	4.638	4.934	5.464	-1.50714	-1.67428	-1.14153	-0.523294	0.268088	0.0930469	0.0136805	0.00581332	0.071341	0.304424	0.627558	0.873575
Solyc03g120330	F-boT/kelch-repeat protein	KMD1B	signal transduction	AT1G80440		0	0.057	0.208	0.336	0.664	0.475	0.718	0.518	0.113	0.168	0.415	1.152	1.221	1.52	4.124	3.31	3.424	4.706	3.76	1.676	2.72946	3.96271	4.0067	2.34933	3.76695	3.59141	0.00333861	9.30611e-06	8.572e-06	2.80366e-06	1.96132e-14	3.42233e-13
Solyc06g066770	F-boT/kelch-repeat protein	KMD2	signal transduction	AT1G15670		23.947	16.126	26.808	20.229	14.793	16.937	15.159	14.007	48.337	45.851	60.314	15.981	17.198	18.236	25.757	35.413	50.996	31.877	37.508	39.854	0.105075	-0.299235	-0.499921	-1.7188	-0.65547	-0.7786	0.773732	0.365821	0.119043	1.08722e-13	0.00721182	0.0012709
Solyc10g080610	F-boT/kelch-repeat protein At1g15670-like	KMD3	signal transduction	AT2G44130.1/AT3G59940.1		240.999	390.144	81.369	76.549	117.387	88.662	299.088	263.451	15.167	14.398	23.969	125.763	131.75	137.207	124.951	131.316	150.996	269.215	239.486	246.441	-2.13257	-1.58575	-0.21258	2.75069	2.73248	3.54209	2.85068e-16	1.73707e-09	0.499459	2.38201e-39	9.12043e-39	1.3392e-64
Solyc01g065540	Two-component response regulator	ARR-B1	response	AT3G16857.2/AT4G16110.1		31.307	47.639	18.367	19.156	23.003	22.356	22.026	23.502	16.816	15.389	19.322	21.384	20.881	22.085	28.749	25.345	24.734	28.666	30.582	37.023	-1.21025	-0.771785	-0.848582	0.189803	0.418458	0.624007	1.66954e-10	6.46461e-05	1.19252e-05	0.256305	0.00936383	7.13879e-05
Solyc03g026250	Two-component response regulator	ARR-B10	response
Solyc08g077230	Two-component response regulator	ARR-B11	response	AT4G18020	APRR2	86.629	102.682	131.818	116.727	43.407	50.411	33.659	30.588	69.882	57.725	96.131	103.36	97.187	101.77	86.307	74.266	75.218	56.708	66.659	59.884	0.260388	-0.980548	-1.60559	0.303505	-0.119203	-0.565819	0.265016	3.25966e-06	8.86206e-15	0.0887176	0.54474	0.00118421
Solyc06g061030	Two-component response regulator	ARR-B12	response	AT4G18020.1		71.91	93.317	229.057	187.149	94.295	94.528	89.594	87.73	97.541	90.065	104.067	109.154	102.368	110.395	87.928	78.503	81.781	74.97	81.894	90.044	1.19947	0.222728	0.0520521	0.011641	-0.42736	-0.517946	5.02532e-16	0.178175	0.789213	0.936942	0.000610512	2.77429e-05
Solyc05g054390	Two-component response regulator	ARR-B2	response	AT3G16857.2/AT4G16110.1		86.584	92.711	102.807	92.068	98.748	105.441	65.881	105.597	69.166	69.776	79.504	101.031	106.426	109.921	89.557	85.054	77.494	89.226	92.629	101.573
Solyc12g010330	Two-component response regulator	ARR-B3	response	AT2G25180/AT5G58080.1	ARR12	35.089	43.804	39.597	36.866	41.107	35.029	31.972	36.828	26.378	29.526	24.026	29.259	28.83	31.085	37.066	35.742	34.105	35.798	41.18	38.502
Solyc07g005140	Two-component response regulator	ARR-B4	response	AT2G25180	ARR12	27.593	26.324	49.532	50.8	42.144	45.756	32.581	37.471	35.167	37.212	30.972	41.803	40.63	39.68	70.788	57.396	55.245	66.462	67.133	52.238
Solyc05g014260	Two-component response regulator	ARR-B5	response	AT1G67710	ARR11	189.641	203.878	16.939	12.395	27.003	26.016	32.886	35.81	71.719	69.645	106.206	42.166	40.886	40.41	40.393	42.683	47.762	41.991	73.2	113.3	-3.87622	-2.85955	-2.56842	-1.13474	-1.11509	-0.398686	1.26856e-32	2.70485e-18	7.92843e-15	3.11526e-05	5.12337e-05	0.17908
Solyc12g099380	Two-component response regulator	ARR-B6	response
Solyc04g008050	Two-component response regulator	ARR-B7	response	AT2G01830	AHK4	29.006	40.262	42.66	40.14	45.65	41.975	41.842	52.659	62.92	59.529	49.333	36.452	38.286	39.423	41.645	38.177	40.355	36.046	38.544	43.389
Solyc07g019550	Two-component response regulator	ARR-B8	response
Solyc07g009580	Two-component response regulator	ARR-B9	response
Solyc03g083340	Two-component response regulator	APRR6	response	AT4G16110
Solyc04g051080	Two-component response regulator	ARR1	response	AT3G16857
Solyc07g009110	Two-component response regulator	PRR6	response	AT1G68210.1
Solyc10g050420	Two-component response regulator	ARR2A	response	AT4G16110
Solyc11g072330	Two-component response regulator	ARR2B	response	AT4G16110		10.982	14.866	6.286	6.584	7.7	7.272	5.572	7.632	6.236	5.713	5.137	8.947	8.52	8.674	8.557	8.336	8.365	8.943	8.742	9.299	-1.14926	-0.766127	-1.03403	0.483633	0.369459	0.383232	1.65934e-12	3.22327e-06	3.1607e-10	0.000340085	0.00780338	0.00557237
Solyc06g048930	Tomato Response regulator 16,17	ARR-A16	response	AT2G40670	ARR16	0.319	0.208	33.075	25.768	12.064	6.276	8.706	8.017	0.857	1.215	0.481	0.213	0.158	0.296	0.086	0.451	0.285	0.359	0.41	0.063	6.70176	5.18016	4.97153	-2.07218	-1.83653	-1.89473	2.34355e-20	1.39424e-12	1.47195e-11	0.000599232	0.00253484	0.00178143
Solyc06g048600	Response regulator 7	ARR-A16/17	response	AT2G40670/AT3G56380/	ARR16/ARR17	9.57	4.81	22.961	23.325	12.769	9.479	12.21	14.161	8.3	10.818	1.301	0.115	0.236	0.059	1.183	1.412	1.536	2.733	2.153	0.712	1.5592	0.66568	0.827909	-5.76297	-2.499	-2.13723	0.0508807	0.440812	0.338372	1.21619e-19	5.59175e-05	0.000639121
Solyc05g006420	Two-component response regulator ARR3	ARR-A3/4	response	AT1G59940/AT1G10470	ARR3/ARR4	141.906	103.25	196.266	166.043	128.722	105.934	104.579	104.215	49.769	65.494	43.885	34.318	36.276	36.502	28.483	31.592	33.327	56.033	54.052	24.988
Solyc03g113720	Two-component response regulator ARR3	ARR-A5/7/15	response	AT3G48100/AT1G74890/AT1G19050/AT5G62920.1	ARR5/ARR15/ARR7	36.866	14.923	44.437	36.512	13.773	14.889	15.67	14.689	47.904	64.98	17.475	7.919	7.663	7.756	4.887	6.663	8.896	10.421	9.031	3.25	0.518455	-0.815551	-0.811695	-2.61207	-2.86613	-2.79362	0.427838	0.193556	0.203862	1.17027e-08	4.45188e-10	1.30052e-09
Solyc10g079600	Two-component response regulator ARR9	ARR-A8	response	AT2G41310.1/AT3G57040.1		136.734	81.841	274.421	235.925	106.351	103.932	66.436	126.69	31.644	36.043	33.526	29.623	30.918	30.206	15.974	28.455	27.039	66.317	58.415	21.335
Solyc02g071220	type-A response regulator2	ARR-A8L	response			63.297	20.283	75.999	70.916	23.975	22.934	17.52	25.336	79.567	65.354	83.17	13.908	14.213	14.516	6.371	9.947	8.725	15.571	12.695	4.436	0.687912	-0.795088	-1.01545	-2.54977	-3.38259	-3.0731	0.208332	0.140312	0.0576548	1.2319e-10	1.06466e-17	8.9604e-15
Solyc10g079700	Two-component response regulator arr9	ARR-A9	response	AT2G41310.1		29.302	12.442	20.522	20.284	5.757	6.155	3.134	8.804	4.277	5.367	3.384	2.79	2.078	2.25	3.078	5.147	3.803	9.908	7.593	3.796	-0.159394	-1.77092	-1.87327	-1.00193	-0.312195	0.437141	0.803078	0.000655235	0.000338096	0.0192708	0.513132	0.346
Solyc11g071630	Two-component response regulator ARR22	ARR-22	response	AT3G04280.1
Solyc06g082590	DNA-binding protein Pti6	CRF1/PTI6	response			43.36	31.03	30.957	34.927	4.955	7.002	20.524	17.531	85.097	85.961	119.393	12.96	12.785	14.072	9.329	8.318	8.555	20.961	16.753	19.239	-0.30454	-2.60067	-1.00767	-2.99853	-3.66586	-2.62593	0.239328	6.20347e-30	2.2585e-05	1.90305e-60	2.36819e-89	9.05901e-47
Solyc08g081960	Solanum Lycopersicum Cytokinin Response Factor 2	CRF2	response	AT4G23750	CRF2	9.547	5.644	5.776	5.111	2.202	2.132	4.614	3.322	1.611	2.693	1.282	2.622	2.916	2.931	3.567	2.989	2.551	2.238	2.467	1.937	-0.603687	-1.76829	-0.968866	0.46807	0.509043	-0.0281218	0.11355	7.38978e-07	0.00938169	0.130054	0.103663	0.939489
Solyc01g008890	Solanum lycopersicum Cytokinin Response Factor 3	CRF3	response			15.631	19.08	25.333	17.599	15.424	17.803	19.207	18.443	13.726	16.287	17.927	10.4	9.722	11.339	14.73	14.028	12.491	17.331	17.701	17.594
Solyc03g007460	Solanum lycopersicum Cytokinin Response Factor 4	CRF4	response			1.572	1.146	2.108	3.805	1.668	1.955	1.251	1.795	13.048	16.67	10.481	5.74	5.634	5.279	4.956	4.644	4.514	3.135	3.182	5.322	1.00625	0.46726	0.129812	-1.40175	-1.70532	-2.06684	0.00631417	0.238271	0.779485	1.82903e-07	2.26693e-10	1.11382e-14
Solyc01g095500	Cytokinin Response Factor 5	CRF5	response	AT3G61630.1		1.139	2.14	4.707	19.52	6.461	6.378	4.07	6.288	10.174	8.471	10.557	1.4	1.143	1.579	2.349	3.336	2.826	3.306	3.286	3.598	2.72712	1.98288	1.5816	-2.95629	-1.97413	-1.79529	2.44636e-08	6.65997e-05	0.00194542	2.42619e-14	4.86266e-07	5.22331e-06
Solyc06g051840	Solanum lycopersicum Cytokinin Response Factor 6	CRF6	response	AT4G27950.1/AT5G53290.1		2.962	1.373	2.911	3.768	1.935	2.589	2.492	2.832	13.914	14.847	9.209	10.666	9.515	9.325	11.172	13.327	13.154	7.201	8.204	27.582
Solyc01g014720	Solanum lycopersicum Cytokinin Response Factor 7	CRF7	response
Solyc01g008880	Solanum lycopersicum Cytokinin Response Factor 8	CRF8	response
Solyc03g119580	Solanum lycopersicum Cytokinin Response Factor 9	CRF9	response			0.775	0.72	0.898	1.026	1.012	0.913	1.545	1.094	3.928	3.328	7.719	1.222	1.615	1.648	0.815	1.092	0.825	1.247	0.972	2.341	0.235805	0.401649	0.783857	-1.87215	-2.65183	-1.99385	0.698507	0.48477	0.153578	8.39923e-07	3.52467e-12	1.76359e-07
Solyc08g075430	ABC transporter G family member 14	ABCG14A	transport	AT1G31770	ABCG14	98.295	168.218	210.048	163.497	172.291	148.664	139.674	155.866	20.782	27.628	47.429	131.752	117.3	136.713	84.961	68.366	55.51	137.213	184.855	75.763	0.354164	0.297758	0.0960029	1.87605	0.926172	1.7745	0.454616	0.535013	0.860036	1.27919e-08	0.00739885	1.03273e-07
Solyc08g005580	ABC transporter G family member 14	ABCG14B	transport	AT1G31770	ABCG14	85.467	85.657	45.146	44.943	21.052	16.881	24.986	29.484	7.037	9.135	13.215	13.562	12.322	13.036	8.728	8.249	8.393	13.556	17.533	8.888	-1.05747	-2.14164	-1.7036	0.273335	-0.408302	0.165315	0.000415683	1.16531e-13	6.15562e-09	0.291643	0.11373	0.551654
Solyc01g008020	Equilibrative nucleotide transporter 1	ENT1	transport	AT1G70330	ENT1	62.386	70.147	86.634	68.678	67.721	61.408	63.074	71.131	66.887	58.875	49.088	51.778	53.681	51.719	70.617	80.262	80.235	85.792	82.368	76.633
Solyc02g079330	Equilibrative nucleotide transporter like	ENT1L	transport			1.208	1.042	13.744	11.732	3.53	1.955	0.696	1.642	4.757	4.937	2.262	2.436	2.807	2.605	1.518	2.045	2.618	1.435	1.527	0.901	3.37698	1.32356	-0.00247699	-0.737085	-1.14566	-1.90507	4.71989e-13	0.00749012	1	0.0596008	0.00307856	5.00657e-07
Solyc02g079310	Equilibrative nucleotide transporter like	ENT1L2	transport
Solyc02g079350	Equilibrative nucleotide transporter like	ENT1L3	transport			0.114	0.019	2.874	2.294	0.542	0.428	0.152	0.125	0.358	0.168	0.32	0.257	0.502	0.375	0.214	0.286	0.322	0.325	0.418	0.206	5.50017	3.2518	1.35997	0.290119	-0.236242	-0.11291	3.83376e-13	3.63928e-05	0.131897	0.583248	0.676976	0.846954
Solyc10g005450	Equilibrative nucleotide transporter like	ENT1L4	transport			2.438	1.392	0.718	1.091	0.437	0.521	0.696	1.21	0.933	0.823	1.442	2.569	2.128	2.22	1.835	2.253	1.906	2.887	2.298	2.728	-1.19106	-1.94296	-1.03899	0.983094	0.710585	1.03183	0.00260107	9.10868e-07	0.010205	0.00140241	0.0260087	0.000875382
Solyc04g074880	purine permease 3-like	PUP1A	transport	AT1G28230	PUP1	3.19	3.371	3.308	2.798	2.866	3.129	0.392	0.787	10.231	7.957	8.398	13.925	14.262	13.569	20.955	23.854	21.415	18.92	13.089	4.476	-0.2358	-0.0983488	-2.53621	0.522039	1.1222	0.188109	0.675017	0.869177	1.62817e-07	0.185882	0.00324091	0.667418
Solyc06g035420	purine permease 3-like	PUP1B	transport	AT1G28230	PUP1
Solyc12g087870	purine permease 3-like	PUP2	transport	AT2G33750	PUP2	60.13	23.389	138.132	132.861	75.689	54.108	65.326	117.051	35.864	31.312	43.48	46.463	51.356	42.038	16.325	42.198	29.097	76.9	74.742	43.436	1.57142	0.672277	1.06877	0.208213	-0.534273	0.543483	0.000732038	0.17702	0.0272713	0.61573	0.182861	0.17603
Solyc04g074870	Purine permease 3	PUP3	transport			39.304	29.335	30.579	24.64	28.347	26.938	24.746	32.94	57.852	55.378	67.383	24.937	26.604	27.956	23.313	27.953	29.04	30.152	24.491	16.756	-0.441814	-0.276886	-0.303276	-1.31516	-1.36435	-1.61228	0.106832	0.333264	0.295038	8.10612e-11	1.92152e-11	1.5523e-15
Solyc02g082170	Purine permease	PUP4A	transport	AT1G30840	PUP4	0	0	0.113	0	0.032	0	0.065	0.125	0.019	0.037	0.019	0.673	0.68	0.839	2.915	2.08	0.892	9.925	5.801	2.704	4.26456	2.67217	5.08198	4.73337	6.09355	7.66913	0.0260178	0.208797	0.00717129	1.12449e-07	6.16232e-12	2.51728e-18
Solyc10g005150	Purine permease	PUP4B	transport	AT1G30840	PUP4
Solyc10g005160	Purine permease	PUP4C	transport	AT1G30840	PUP4
Solyc10g005170	Purine permease	PUP4D	transport	AT1G30840	PUP4
Solyc01g088550	Purine permease	PUPL11/12/13	transport	AT1G44750/AT5G41160/AT4G08700	PUP11/ATPUP12/PUP13	33.585	33.274	44.163	40.681	40.119	36.64	34.018	41.014	32.614	38.259	37.108	32.227	32.14	29.851	22.464	26.54	25.74	49.388	45.471	33.789
Solyc07g005660	Purine permease	PUPL5	transport	AT2G24220	ATPUP5	21.304	19.705	53.105	42.807	64.151	69.862	48.121	49.76	33.726	32.219	31.491	67.776	71.469	71.564	42.022	42.111	43.466	38.864	39.693	27.321	1.09667	1.74309	1.208	0.982916	0.194516	-0.155498	1.17944e-10	1.31593e-25	1.19574e-12	3.84949e-13	0.196569	0.313146

## Sheet: Table S4
Table S4. Primers for RT-qPCR validation of RNA-seq data
Gene	Accesion number	Oligonucleotide sequences (5'→3')		Product size (base pair)
ABC15D	Solyc02g087410	AGGATGCCAATGTGGTGAGATC	AGTCTCCACGCGATAACTAGGCC	112
ARR-A5/7/15	Solyc03g113720	TATGGGGATTGATGGTTTGAAGG	TCCAAACATCTATCAATGCGAGG	159
ARR-A16	Solyc06g048930	GCAGAAAATGGTCTAAGGGCGT	ACGATTCCTTGATTTTCTTAAGC	157
GH3.6A	Solyc07g063850	CAATTGCCATGCCTAAATCACTT	TATAAAGCCCAGCATAGGTTGTG	117
SlACTIN2	Solyc11g005330	CCAAGCAGCATGAAGATTA	CCTTTGAGATCCACATCTG	115
